# Supplementary material for: Chronic exposure of soybean plants to nanomolar cadmium reveals specific additional high-affinity targets of cadmium toxicity
Source: J Exp Bot. 2019 Nov 24;71(4):1628–44. doi: 10.1093/jxb/erz530 (PMC7242006; doi:10.1093/jxb/erz530)
Supplement: erz530_suppl_supplementary_table_S1 [file exbotj_71_4_1628_s11.xlsx]

## Sheet: aminoacids
Supporting Information Table S1: Amino acids in leaves and roots of soybean plants exposed to various Cd concentrations for 10 weeks.
	Cd concentration [nM]	Metabolite [µmol/g fw] or (rel) in leaves	SE			Metabolite [µmol/g fw] or (rel) in roots	SE
Alanine	0.5	0.194246	0.00398279			0.0312045	0.00439743
	20	0.173194	0.024448			0.0263976	0.00744486
	50	0.38007	0.0699549			0.0362651	0.00830516
	140	1.13329	0.061008			0.115721	0.0175107
	270	0.996895	0.288828			0.210866	0.070083
Arginine (rel)	0.5	nd				0.21444	0.049918
	20	nd				0.113427	0.0174682
	50	nd				0.118734	0.03129
	140	nd				2.06974	0.396769
	270	nd				2.43017	0.53111
Asparagine	0.5	0.389857	0.128559			0.0268268	0.021904
	20	0.313058	0.127761			0.0242948	0.0198366
	50	0.581591	0.309703			0.0811855	0.0384196
	140	7.94016	1.2245			1.05401	0.336089
	270	7.53868	1.24005			4.64377	1.72515
Aspartate	0.5	0.0696784	0.0330842			0.0619441	0.0112202
	20	0.0780492	0.0436975			0.0822751	0.046705
	50	0.0927259	0.0241707			0.0479107	0.00821707
	140	0.537282	0.0514821			0.390179	0.0471801
	270	0.432238	0.201858			0.647642	0.128172
beta-Alanine (rel)	0.5	1.17695	0.0106922			nd
	20	1.06948	0.0555319			nd
	50	1.2503	0.0710081			nd
	140	3.42066	0.327176			nd
	270	2.88067	0.116747			nd
Glutamic acid	0.5	0.20946	0.0423243			0.0666863	0.00425495
	20	0.252388	0.0417066			0.0643626	0.00875394
	50	0.253247	0.036756			0.0680868	0.00775604
	140	0.570037	0.069387			0.158585	0.0266793
	270	0.417412	0.00689919			0.246744	0.0331768
Glutamine	0.5	0.267611	0.00948481			nd
	20	0.280483	0.0107247			nd
	50	0.304728	0.01769			nd
	140	0.371098	0.0424782			nd
	270	0.406074	0.0280647			nd
Glycine	0.5	0.0596271	0.00233922			0.0348106	0.0142135
	20	0.0533127	0.00432985			0.0498487	0.00108128
	50	0.0693638	0.00412743			0.0457372	0.00234557
	140	0.299724	0.0844957			0.0463695	0.0036074
	270	0.564767	0.149128			0.0510116	0.00474561
Histidine (rel)	0.5	nd				0.182154	0.00492933
	20	nd				0.164292	0.0912635
	50	nd				0.275698	0.0840918
	140	nd				3.31426	1.64365
	270	nd				9.79284	1.73883
Isoleucine	0.5	0.0651865	0.00688545			0.00504785	0.00412156
	20	0.0624039	0.0100703			0	0
	50	0.0860057	0.0109466			0.000375311	0.00030644
	140	0.148852	0.0244678			0.0101878	0.00316176
	270	0.196934	0.0800503			0.0241426	0.00246247
Leucine	0.5	0.0348531	0.00468731			0.0138895	0.00331865
	20	0.0324357	0.00203256			0.0111444	0.00119263
	50	0.0426896	0.00333269			0.0105498	0.00175638
	140	0.123887	0.00414337			0.0288238	0.00517467
	270	0.414683	0.256381			0.0457395	0.00198387
Lysine	0.5	0.0765365	0.00167783			0.0225327	0.0183979
	20	0.073691	0.00251796			0	0
	50	0.0852878	0.00376235			0.0663817	0.00118674
	140	0.125283	0.0135338			0.0738289	0.00244398
	270	0.265531	0.0805433			0.0957743	0.00170945
Methioneine	0.5	0.047193	0.000741564			0.0160099	0.00653984
	20	0.0483891	0.00117882			0.0227489	0.00122619
	50	0.0481325	0.000460717			0.0217488	0.00122106
	140	0.0698583	0.00106906			0.0302533	0.00203533
	270	0.0732919	0.00362386			0.0303533	0.00103558
Ornithine	0.5	0.0648499	0.00049158			nd
	20	0.0647162	0.000374512			nd
	50	0.0662735	0.00026101			nd
	140	0.0729984	0.0014121			nd
	270	0.0825411	0.00495063			nd
Phenylalanine	0.5	0.0564544	0.00188535			0.017369	0.00145578
	20	0.0549978	0.00283243			0.0164822	0.00133324
	50	0.059399	0.00229391			0.0166168	0.000242211
	140	0.090829	0.00735598			0.0286652	0.003374
	270	0.259022	0.108619			0.0665069	0.00430425
Proline	0.5	0.0587741	0.00603111			0.0210045	0.00168258
	20	0.0586291	0.00625892			0.0192877	0.000849903
	50	0.0731301	0.00734641			0.0135454	0.00552987
	140	0.262078	0.0267429			0.0413204	0.00685476
	270	0.343546	0.148412			0.0679156	0.00935534
Serine	0.5	0.227757	0.0216906			0.047715	0.019674
	20	0.185817	0.00867277			0.0235263	0.0192091
	50	0.301168	0.00451918			0.0267127	0.0218108
	140	0.848016	0.0360385			0.116036	0.0145859
	270	0.735779	0.054703			0.17767	0.0205882
Threonine	0.5	0.0857261	0.00492444			0	0
	20	0.0827759	0.00337901			0	0
	50	0.10663	0.0112959			0.0195525	0.0159645
	140	0.208147	0.00666142			0.0675358	0.00369644
	270	0.327194	0.0679896			0.0887746	0.00413132
Tryptophan	0.5	0.0617622	0.00881574			nd
	20	0.0576784	0.00223873			nd
	50	0.0633892	0.00422855			nd
	140	0.118359	0.0181266			nd
	270	0.15127	0.030596			nd
Tyrosine	0.5	0.0272471	0.000563368			0.0258243	0.00849585
	20	0.0246516	0.00109916			0.0142265	0.000359068
	50	0.0330841	0.00341642			0.0168802	0.000376248
	140	0.0413717	0.00181489			0.0186769	0.00175749
	270	0.0392442	0.00429638			0.0207207	0.00138505
Valine	0.5	0.0380469	0.00863244			0.0133122	0.00231507
	20	0.0375184	0.00449813			0.012665	0.00256374
	50	0.0568437	0.0151252			0.0124147	0.00126657
	140	0.151033	0.0123308			0.0308817	0.00448829
	270	0.319924	0.1428			0.0538993	0.00390522

## Sheet: other metabolites
Supporting Information Table S1: Metabolites in leaves and roots of soybean plants exposed to various Cd concentrations for 10 weeks.
	Cd concentration [nM]	Metabolite concentration in [µmol/g fw] or (rel) in leaves	SE			Metabolite concentration in [µmol/g fw] or (rel) in roots	SE
Acetylcarnitine (C2) (rel)	0.5	0.637651	0.0955739			2.92498	1.03072
	20	0.460097	0.0797036			0.782631	0.169673
	50	0.70642	0.114175			0.738076	0.064428
	140	0.847445	0.370787			1.44536	0.449024
	270	9.41898	4.8143			5.92391	2.48706
Acetylmuramic acid (rel)	0.5	2.15449	0.0312293			nd
	20	1.71822	0.124333			nd
	50	1.80362	0.119441			nd
	140	2.31241	0.102144			nd
	270	2.48222	0.548049			nd
2-oxoglutarate [µmol/g fw]	0.5	1.06682	0.215972			0.16996	0.0761229
	20	0.984438	0.292046			0.195503	0.00856475
	50	1.1684	0.11525			0.177717	0.0113922
	140	0.566893	0.0474449			0	0
	270	0.25504	0.0124663			0.11175	0.0790193
Carnithin (rel)	0.5	0.591841	0.180306			1.69492	0.610471
	20	0.414598	0.122522			0.400448	0.155293
	50	0.240304	0.0512644			0.341532	0.122511
	140	0.760022	0.522052			1.89756	0.583215
	270	5.99112	2.55906			7.53235	1.72919
Citric acid [µmol/g fw]	0.5	11.9764	0.235983			2.04832	0.866315
	20	10.9633	1.76768			1.85367	0.681263
	50	11.322	0.126744			1.00764	0.47794
	140	22.1129	2.67571			0.100275	0.0493816
	270	6.98293	1.02406			2.10261	0.662788
Fumaric acid [µmol/g fw]	0.5	23.4866	12.8033			0.415104	0.154786
	20	4.01374	0.457059			0.435117	0.114298
	50	3.59307	0.139725			0.180717	0.0566024
	140	1.74643	0.543736			0.0502462	0.00401193
	270	0.390734	0.124112			0.117567	0.0167332
γ-aminobutyric acid (GABA) (rel)	0.5	0.954681	0.129125			0.00578038	0.000925441
	20	0.630488	0.0977963			0.0040722	0.0003483
	50	1.77568	0.18454			0.00494814	0.000531067
	140	4.81523	0.236977			0.122619	0.0537701
	270	2.79381	0.599228			0.711164	0.371001
Isocitric acid [µmol/g fw]	0.5	0.188996	0.0135659			0.0668622	0.00331566
	20	0.206419	0.0221874			0.0688276	0.00381642
	50	0.203142	0.00492906			0.0452318	0.0184693
	140	0.251495	0.010492			0.0629679	0.0022049
	270	0.171459	0.019416			0.0802708	0.00454484
Lactic acid [µmol/g fw]	0.5	0.150547	0.00502871			0.114728	0.032046
	20	0.142123	0.00356714			0.0937862	0.00509296
	50	0.202343	0.00707609			0.126156	0.0257368
	140	0.160294	0.000348904			0.0832037	0.0141421
	270	0.167636	0.00457346			0.0829034	0.00807847
Malic acid [µmol/g fw]	0.5	97.3097	2.22375			5.81325	2.3864
	20	100.353	3.62323			7.9747	2.81552
	50	91.5888	0.57831			2.50614	1.02599
	140	18.7603	4.19817			0.237937	0.0320435
	270	5.33171	1.09401			1.15179	0.374235
Nicotin amide (rel)	0.5	1.28207	0.508537			1.66618	0.353401
	20	1.14799	0.464299			1.8534	0.601803
	50	2.98888	0.108449			1.24681	0.413715
	140	0.615359	0.458596			1.5234	0.509319
	270	0.524471	0.265181			1.52294	0.404538
Phosphoenolpyruvate [µmol/g fw]	0.5	0.0733538	0.000325811			0.0630588	0.025754
	20	0	0			0.0645693	0.0264197
	50	0.0501308	0.0204664			0.0331304	0.0270508
	140	0.102862	0.00668713			0.111034	0.00667083
	270	0.100812	0.0089933			0.119559	0.00886408
Porphobilinogen (rel)	0.5	nd				1.22611	0.0585169
	20	nd				2.07169	0.134793
	50	nd				1.71869	0.402539
	140	nd				1.0948	0.147937
	270	nd				1.86215	0.416266
Propionylcarnitine (C3) (rel)	0.5	4.62039	2.72885			2.01652	0.546427
	20	0.986964	0.352502			1.58656	0.194262
	50	5.03899	1.95235			2.06918	0.83345
	140	1.82587	0.462194			1.94249	0.261323
	270	0.725694	0.175102			2.67387	0.42042
Pyridoxamine (rel)	0.5	1.47421	0.159959			nd
	20	1.9986	0.294652			nd
	50	2.29702	0.388479			nd
	140	1.9983	0.313124			nd
	270	2.39396	0.280376			nd
Pyruvic acid (rel)	0.5	2.04159	0.325522			2.26869	1.48912
	20	1.65525	0.362692			1.29126	0.72217
	50	3.22726	0.415939			2.60212	1.0806
	140	2.46315	0.0337784			1.34207	0.177116
	270	1.39645	0.196906			3.06523	0.471792
Salicylic acid (rel)	0.5	1.32014	0.0609459			1.07803	0.441396
	20	1.37753	0.149138			1.20537	0.0966595
	50	1.69293	0.0785094			0.650828	0.265845
	140	3.21963	0.261089			2.43292	0.281191
	270	4.37141	0.516352			10.3237	4.06402
Spermidine (rel)	0.5	2.67327	0.271806			1.05632	0.738202
	20	2.29012	0.116307			0.370486	0.178605
	50	1.66415	0.130887			0.566129	0.348561
	140	1.41001	0.351243			2.53369	1.61019
	270	6.05847	2.17239			1.20321	0.763388
Succinic acid [µmol/g fw]	0.5	0.544281	0.0351933			0.112812	0.0374248
	20	0.499943	0.0841347			0.109344	0.00900976
	50	0.700205	0.0749563			0.0588684	0.0140189
	140	0.562288	0.0599733			0.0513115	0.00473052
	270	0.342981	0.0376846			0.0814288	0.0109456
Hexadecanoic acid (C16:0) (rel)	0.5	1.24556	0.0511906			nd
	20	1.32082	0.166506			nd
	50	1.71073	0.222535			nd
	140	3.07283	0.175647			nd
	270	2.82335	0.271884			nd
Octadecanoic acid (C18:0) (rel)	0.5	3.178	0.179708			nd
	20	3.46141	0.247134			nd
	50	3.35097	0.0529572			nd
	140	0.265606	0.0872362			nd
	270	0.29341	0.044662			nd
Xanthine (rel)	0.5	nd				0.240759	0.0440788		partly LOD
	20	nd				0.211962	0.145444
	50	nd				0.669449	0.485428
	140	nd				2.67061	0.590539
	270	nd				2.03656	0.479022

## Sheet: sugars_carbohydrates
Supporting Information Table S1: Sugars and carbohydrates in leaves and roots of soybean plants exposed to various Cd concentrations for 10 weeks.
	Cd concentration [nM]	Metabolite concentration in [µmol/g fw] or (rel) in leaves	SE			Metabolite concentration in [µmol/g fw] or (rel) in roots	SE		Slope different from zero at the 0.05 level)
3-Hydroxybutyric acid (rel)	0.5	0.956135	0.06805			nd
	20	1.0919	0.195549			nd
	50	1.00386	0.0573208			nd
	140	2.71533	0.806187			nd
	270	4.29083	0.483694			nd
Arabinose (rel)	0.5	2.56946	0.874292			1.21298	0.274263
	20	1.95852	1.31708			1.65012	0.567437
	50	2.26272	0.564306			1.03941	0.063464
	140	0.451069	0.132602			2.82942	0.38748
	270	1.23774	0.331627			5.11317	0.318317
Arabitol (rel)	0.5	1.83067	0.264699			1.40152	0.264035
	20	1.50459	0.307408			1.41735	0.0612704
	50	1.71855	0.283717			1.90429	0.311663
	140	1.04867	0.432756			2.72884	0.479252
	270	4.04171	0.626776			3.06691	0.597888
Glucose or galactose or fructose (rel)	0.5	0.494911	0.0938916			5.24126	1.82154
	20	0.354003	0.106034			1.30784	0.117218
	50	0.427254	0.0755259			1.45994	0.142611
	140	0.288715	0.175597			2.29242	0.205687
	270	0.244348	0.0615405			2.54238	0.1897
Glucose-x-phosphate (rel)	0.5	1.60291	0.369485			1.85376	0.192493
	20	0.867502	0.523369			1.76072	0.0764864
	50	1.10737	0.236094			1.87222	0.108686
	140	0.169898	0.112293			2.99229	0.317474
	270	1.98891	0.968072			3.61367	0.537536
Hexose (rel)	0.5	2.96678	0.34939			0.649378	0.175069
	20	1.33238	0.3491			0.993738	0.368998
	50	3.03777	0.213593			0.545025	0.207872
	140	2.5932	0.963704			2.65828	0.390681
	270	1.28311	0.161425			2.40639	1.54077
Maltose or trehalose or sucrose or melibiose or turanose (rel)	0.5	1.84282	0.607619			1.65375	0.529782
	20	0.727114	0.142431			1.54127	0.423019
	50	1.07439	0.310294			1.55951	0.544742
	140	1.01154	0.533744			2.43477	0.534068
	270	0.826185	0.318927			2.15403	0.38348
Muramic acid (rel)	0.5	3.05318	0.369053			1.6371	0.503312
	20	3.06715	0.166504			4.53395	0.889611
	50	3.44746	0.237274			2.24964	0.778082
	140	0.682768	0.0533213			1.11349	0.284777
	270	0.525433	0.0956177			1.46141	0.498571
Ribulose-5-Phosphat (rel)	0.5	LOD				1.63802	0.493049
	20	LOD				2.09169	0.450753
	50	LOD				2.48023	0.619141
	140	LOD				2.16281	0.252288
	270	LOD				1.94169	0.190403
Sorbitol or Manitol (rel)	0.5	1.78198	0.0684605			1.84255	0.147675
	20	1.73919	0.0318636			0.983133	0.0876793
	50	2.12494	0.112385			1.05361	0.102618
	140	2.12991	0.153974			3.48693	0.183336
	270	2.87903	0.335576			4.29144	0.401725
Starch
	0.5	0.07145	0.02438
	10	0.03225	0.00374
	20	0.05248	0.02707
	50	0.06947	0.01021
	140	0.03645	0.00822
	270	0.02271	0.00133
	550	0.02226	0.00373
	1300	0.02828	0.00986
	3100	0.01495	0.00146
	27000	0.01449	0.00146
