# Supplementary material for: Chronic exposure of soybean plants to nanomolar cadmium reveals specific additional high-affinity targets of cadmium toxicity
Source: J Exp Bot. 2019 Nov 24;71(4):1628–44. doi: 10.1093/jxb/erz530 (PMC7242006; doi:10.1093/jxb/erz530)
Supplement: erz530_suppl_supplementary_table_S4 [file exbotj_71_4_1628_s14.xlsx]

## Sheet: Fr. 31 Cd peak before LHCII
Supporting Information Table S4. List of membrane proteins and peptides identified in the fractions containing Cd and eluting prior to the LHCII trimers of soybean plants exposed to 50nM Cd fro 10 weeks.
			SUMMARY				Peptides	corresponding %
			ALL PEPTIDES SUM				2344	100
			Uncharacterized protein OS=Glycine max OX=3847 SUM				1273	54.3089
			Chlorophyll a-b binding protein, chloroplastic OS=Glycine max OX=3847 SUM				100	4.26621
			Lipoxygenase OS=Glycine max OX=3847 SUM				71	3.02901
			Glutamine synthetase OS=Glycine max OX=3847 SUM				55	2.34642
			Plasma membrane ATPase OS=Glycine max OX=3847 SUM				45	1.9198
			ATP synthase subunit beta, chloroplastic OS=Glycine max OX=3847 SUM				35	1.49317
			ATP synthase subunit alpha, OS=Glycine max OX=3847 SUM				33	1.40785
			Malic enzyme OS=Glycine max OX=3847 SUM				32	1.36519
			Ribulose bisphosphate carboxylase large chain SUM				32	1.36519
			Calcium-transporting ATPase OS=Glycine max OX=3847 SUM				31	1.32253
			V-type proton ATPase subunit OS=Glycine max OX=3847 SUM				31	1.32253
			Ferritin OS=Glycine max OX=3847 SUM				29	1.2372
N	Protein FDR Confidence Combined	Accession	Description	Database UP-soybean	Database NCBI-viridiplantae	Coverage	Peptides		PSMs	Unique Peptides	Protein Groups	AAs	MW kDa	calc pI	Score Sequest HT Sequest HT	Biological Process	Cellular Component	Molecular Function	Pfam IDs	Entrez Gene ID	Ensembl Gene ID	Gene Symbol	Chromosome	KEGG Pathways	WikiPathways
14	High	Q2PMV0	ATP synthase subunit beta, chloroplastic OS=Glycine max OX=3847 GN=atpB PE=3 SV=1	UP-soybean	NCBI-viridiplantae	71	24		87	23	1	498	53.7	5.4	157.49	metabolic process;transport	membrane	catalytic activity;nucleotide binding;transporter activity	Pf00006, Pf00306, Pf02874, Pf13481	3989272		atpB		Oxidative phosphorylation; Metabolic pathways; Photosynthesis
			Fructose-bisphosphate aldolase OS=Glycine max OX=3847 SUM				22
32	High	A0A0R0G554	Lipoxygenase OS=Glycine max OX=3847 GN=GLYMA_15G026500 PE=3 SV=1	UP-soybean	NCBI-viridiplantae	30	22		42	5	1	853	96.6	6.07	67.81	metabolic process		catalytic activity;metal ion binding;protein binding	Pf00305, Pf01477	100101853		VLXB	15
20	High	A0A0R0K6C1	Uncharacterized protein OS=Glycine max OX=3847 GN=100810595 PE=3 SV=1	UP-soybean	NCBI-viridiplantae	41	22		66	5	1	541	61.6	4.91	92.43	metabolic process	endoplasmic reticulum;membrane	metal ion binding;protein binding	Pf00262	100810595	GLYMA05G33330	LOC100810595	5	Protein processing in endoplasmic reticulum; Phagosome
			Glyceraldehyde-3-phosphate dehydrogenase OS=Glycine max OX=3847 SUM				20
1	High	P27066	Ribulose bisphosphate carboxylase large chain OS=Glycine max OX=3847 GN=rbcL PE=1 SV=3	UP-soybean	NCBI-viridiplantae	52	20		459	10	1	475	52.6	6.43	1033.45	metabolic process		catalytic activity;metal ion binding	Pf00016, Pf02788	3989271		rbcL		Carbon fixation in photosynthetic organisms; Glyoxylate and dicarboxylate metabolism; Metabolic pathways; Carbon metabolism
33	High	I1M5P5	Uncharacterized protein OS=Glycine max OX=3847 GN=100777295 PE=3 SV=1	UP-soybean	NCBI-viridiplantae	18	20		42	1	1	1426	160.8	7.72	70.22	transport	membrane	catalytic activity;nucleotide binding;transporter activity	Pf00005, Pf01061, Pf08370, Pf12698, Pf13304, Pf14510	100777295	GLYMA13G43870	LOC100777295	13
36	High	I1MCJ7	Uncharacterized protein OS=Glycine max OX=3847 GN=100787814 PE=3 SV=1	UP-soybean	NCBI-viridiplantae	18	20		41	2	1	1426	160.6	7.34	64.89	transport	membrane	catalytic activity;nucleotide binding;transporter activity	Pf00005, Pf01061, Pf08370, Pf13304, Pf14510	100787814	GLYMA15G01470	LOC100787814	15
60	High	I1L7W1	Uncharacterized protein OS=Glycine max OX=3847 GN=100793361 PE=4 SV=1	UP-soybean	NCBI-viridiplantae	17	20		28	19	1	1501	167.6	8.15	50.89	transport	membrane;vacuole	catalytic activity;nucleotide binding;transporter activity	Pf00005, Pf00664	100793361	GLYMA10G02370	LOC100793361	10	ABC transporters
			Aldehyde dehydrogenase OS=Glycine max OX=3847 SUM				19
47	High	B3TDK7	Lipoxygenase OS=Glycine max OX=3847 GN=547836 PE=3 SV=1	UP-soybean	NCBI-viridiplantae	26	19		37	2	1	853	96.4	6.1	62.91	metabolic process		catalytic activity;metal ion binding;protein binding	Pf00305, Pf01477	547836	GLYMA13G42330	LOC547836; LOXB1	13
			Photosystem I P700 chlorophyll a apoprotein A2 OS=Glycine max OX=3847 SUM				19
19	High	K7LWI4	ATP synthase subunit alpha OS=Glycine max OX=3847 GN=GLYMA_12G232000 PE=3 SV=1	UP-soybean	NCBI-viridiplantae	41	18		68	15	1	510	55.7	5.21	118.65	metabolic process;transport		catalytic activity;nucleotide binding;transporter activity	Pf00006, Pf00306, Pf02874, Pf09378		GLYMA12G36106	LOC100815582	12
			Carbonic anhydrase OS=Glycine max OX=3847 SUM				18
4	High	P49161	Cytochrome f OS=Glycine max OX=3847 GN=petA PE=3 SV=1	UP-soybean	NCBI-viridiplantae	57	18		257	18	1	320	35.3	8.82	603.04	metabolic process;transport	membrane	metal ion binding	Pf01333	3989309		petA		Metabolic pathways; Photosynthesis
			Ferredoxin--NADP reductase, chloroplastic OS=Glycine max OX=3847 SUM				18
39	High	I1J4J6	Malic enzyme OS=Glycine max OX=3847 GN=100796117 PE=3 SV=1	UP-soybean	NCBI-viridiplantae	39	18		40	5	1	591	65	6.15	73.11	metabolic process		catalytic activity;metal ion binding;nucleotide binding	Pf00390, Pf03949	100796117	GLYMA01G01180	LOC100796117	1	Metabolic pathways; Pyruvate metabolism; Carbon metabolism; Carbon fixation in photosynthetic organisms
29	High	I1KZ13	Uncharacterized protein OS=Glycine max OX=3847 GN=100811552 PE=3 SV=1	UP-soybean	NCBI-viridiplantae	34	18		44	2	1	528	58.9	6.98	98.79	metabolic process		catalytic activity;metal ion binding	Pf00675, Pf05193	100811552	GLYMA08G46020	LOC100811552	8
34	High	I1N1W7	Uncharacterized protein OS=Glycine max OX=3847 GN=100777553 PE=3 SV=1	UP-soybean	NCBI-viridiplantae	33	17		41	1	1	527	58.8	6.99	90.7	metabolic process		catalytic activity;metal ion binding	Pf00675, Pf05193, Pf08367	100777553	GLYMA18G31550	LOC100777553	18
52	High	I1J5A5	Uncharacterized protein OS=Glycine max OX=3847 GN=100786773 PE=3 SV=1	UP-soybean	NCBI-viridiplantae	35	17		34	2	1	538	58.4	6.84	60.47	metabolic process		catalytic activity	Pf00171	100786773	GLYMA01G03820	LOC100786773	1	beta-Alanine metabolism; Ascorbate and aldarate metabolism; Fatty acid degradation; Glycolysis / Gluconeogenesis; Tryptophan metabolism; Histidine metabolism; Lysine degradation; Limonene and pinene degradation; Biosynthesis of secondary metabolites; Pyruvate metabolism; Arginine and proline metabolism; Metabolic pathways; Pentose and glucuronate interconversions; Valine, leucine and isoleucine d…
48	High	I1MCJ9	Uncharacterized protein OS=Glycine max OX=3847 GN=100793825 PE=3 SV=2	UP-soybean	NCBI-viridiplantae	15	17		37	1	1	1427	160.7	6.98	59.4	transport	membrane	catalytic activity;nucleotide binding;transporter activity	Pf00005, Pf01061, Pf08370, Pf13304, Pf14510	100793825	GLYMA15G01490	LOC100793825	15
6	High	I1JJF7	Uncharacterized protein OS=Glycine max OX=3847 GN=100811399 PE=4 SV=1	UP-soybean	NCBI-viridiplantae	31	17		145	8	1	753	81.8	6.2	330.32	metabolic process		catalytic activity	Pf03009	100811399	GLYMA02G46590	LOC100811399	2
			Dolichyl-diphosphooligosaccharide--protein glycosyltransferase 48 kDa subunit OS=Glycine max OX=3847 SUM				16
61	High	I1JFT4	Lipoxygenase OS=Glycine max OX=3847 GN=100795276 PE=3 SV=1	UP-soybean	NCBI-viridiplantae	21	16		28	16	1	918	104.2	6.81	46.39	metabolic process		catalytic activity;metal ion binding;protein binding	Pf00305, Pf01477	100795276	GLYMA02G26160	LOC100795276	13; 2	Metabolic pathways; Linoleic acid metabolism; Biosynthesis of secondary metabolites; alpha-Linolenic acid metabolism
44	High	A0A0R0IF33	Uncharacterized protein OS=Glycine max OX=3847 GN=100785901 PE=3 SV=1	UP-soybean	NCBI-viridiplantae	29	16		38	1	1	538	61.6	4.94	72.5	metabolic process	endoplasmic reticulum;membrane	metal ion binding;protein binding	Pf00262	100785901	GLYMA08G00920	LOC100785901	8	Phagosome; Protein processing in endoplasmic reticulum
63	High	I1LNP0	Uncharacterized protein OS=Glycine max OX=3847 GN=100794623 PE=4 SV=1	UP-soybean	NCBI-viridiplantae	28	16		27	10	1	606	69.5	4.87	49.35	transport			Pf00650, Pf03765, Pf13716	100794623	GLYMA12G00390	LOC100794623	12
41	High	I1JXS7	Uncharacterized protein OS=Glycine max OX=3847 GN=100802236 PE=3 SV=1	UP-soybean	NCBI-viridiplantae	30	16		40	5	1	579	66.1	4.89	62.72	metabolic process	endoplasmic reticulum;membrane	metal ion binding;protein binding	Pf00262	100802236	GLYMA04G38000	LOC100802236	4
53	High	Q01915	ATP synthase subunit alpha, mitochondrial OS=Glycine max OX=3847 GN=ATPA PE=3 SV=1	UP-soybean	NCBI-viridiplantae	34	15		33	11	1	508	55.3	6.61	65.9	metabolic process;transport	membrane;mitochondrion	catalytic activity;nucleotide binding;transporter activity	Pf00006, Pf00306, Pf02874, Pf09378	15308624; 15308608; 15308543		atp1-3; atp1-2; atp1-1	MT	Metabolic pathways; Oxidative phosphorylation
2	High	Q2PMQ9	Photosystem II CP47 reaction center protein OS=Glycine max OX=3847 GN=psbB PE=3 SV=1	UP-soybean	NCBI-viridiplantae	34	15		397	15	1	508	56	6.7	884.96	metabolic process	membrane		Pf00421	3989323		psbB		Metabolic pathways; Photosynthesis
54	High	I1JC17	Uncharacterized protein OS=Glycine max OX=3847 GN=100782019 PE=3 SV=1	UP-soybean	NCBI-viridiplantae	32	15		32	1	1	539	58.5	6.95	58.37	metabolic process		catalytic activity	Pf00171	100782019	GLYMA02G03870	LOC100782019	2	Fatty acid degradation; Glycolysis / Gluconeogenesis; Tryptophan metabolism; Histidine metabolism; Lysine degradation; beta-Alanine metabolism; Limonene and pinene degradation; Biosynthesis of secondary metabolites; Pyruvate metabolism; Arginine and proline metabolism; Metabolic pathways; Pentose and glucuronate interconversions; Valine, leucine and isoleucine degradation; Glycerolipid metabolism…
69	High	I1NA25	Uncharacterized protein OS=Glycine max OX=3847 GN=100788807 PE=3 SV=1	UP-soybean	NCBI-viridiplantae	17	15		23	2	1	1060	116.5	5.36	44.97		membrane	catalytic activity;metal ion binding;nucleotide binding	Pf00122, Pf00689, Pf00690, Pf00702, Pf08282, Pf12710, Pf13246	100788807	GLYMA19G35960	LOC100788807	19
56	High	I1MM85	Uncharacterized protein OS=Glycine max OX=3847 GN=100800696 PE=3 SV=1	UP-soybean	NCBI-viridiplantae	29	15		31	5	1	523	58.5	6.73	69.71	metabolic process		catalytic activity;metal ion binding	Pf00675, Pf05193, Pf08367	100800696	GLYMA16G10360	LOC100800696	16
71	High	I1N7G4	Uncharacterized protein OS=Glycine max OX=3847 GN=100808230 PE=3 SV=1	UP-soybean	NCBI-viridiplantae	36	15		22	14	1	582	60.8	6.8	44.37	metabolic process	cytoplasm	catalytic activity;metal ion binding	Pf00883, Pf02789	100808230	GLYMA19G22730	LOC100808230	19	Metabolic pathways; Glutathione metabolism
8	High	Q9FUK4	Glutamine synthetase OS=Glycine max OX=3847 GN=548082 PE=2 SV=1	UP-soybean	NCBI-viridiplantae	71	14		116	6	1	356	39	5.73	186.76	metabolic process		catalytic activity;nucleotide binding	Pf00120, Pf03951	548082	GLYMA11G33560	GS	11
55	High	I1MM08	Malic enzyme OS=Glycine max OX=3847 GN=100784112 PE=3 SV=2	UP-soybean	NCBI-viridiplantae	29	14		32	1	1	591	65.2	6.04	60.42	metabolic process		catalytic activity;metal ion binding;nucleotide binding	Pf00390, Pf03949	100784112	GLYMA16G08460	LOC100784112	16	Pyruvate metabolism; Metabolic pathways; Carbon metabolism; Carbon fixation in photosynthetic organisms
66	High	I1M9S1	Plasma membrane ATPase OS=Glycine max OX=3847 GN=100791692 PE=3 SV=2	UP-soybean	NCBI-viridiplantae	21	14		25	6	1	951	104.6	7.21	42.13	metabolic process;transport	membrane	catalytic activity;metal ion binding;nucleotide binding;transporter activity	Pf00122, Pf00690, Pf00702, Pf12710	100791692	GLYMA14G17360	LOC100791692	14	Oxidative phosphorylation
40	High	I1JP48	Uncharacterized protein OS=Glycine max OX=3847 GN=100780415 PE=4 SV=1	UP-soybean	NCBI-viridiplantae	29	14		40	5	1	687	74.8	6.33	75.92	metabolic process	membrane	catalytic activity	Pf05817	100780415	GLYMA03G32140	LOC100780415	3	Metabolic pathways; Protein processing in endoplasmic reticulum; N-Glycan biosynthesis
9	High	I1M6K6	Uncharacterized protein OS=Glycine max OX=3847 GN=100792750 PE=4 SV=1	UP-soybean	NCBI-viridiplantae	25	14		113	5	1	754	81.7	6.02	275.19	metabolic process		catalytic activity	Pf03009	100792750	GLYMA14G02070	LOC100792750	14
35	High	K7MYQ2	Uncharacterized protein OS=Glycine max OX=3847 GN=100806815 PE=4 SV=1	UP-soybean	NCBI-viridiplantae	32	14		41	7	1	688	74.7	5.92	71.35	metabolic process	membrane	catalytic activity	Pf05817	100806815	GLYMA19G34900	LOC100806815	19	Protein processing in endoplasmic reticulum; N-Glycan biosynthesis; Metabolic pathways
37	High	I1KCH8	Uncharacterized protein OS=Glycine max OX=3847 GN=100811501 PE=3 SV=1	UP-soybean	NCBI-viridiplantae	37	14		41	12	1	540	58.9	7.52	75.63	metabolic process		catalytic activity	Pf00171	100811501	GLYMA06G19560	LOC100811501	6	Fatty acid degradation; Limonene and pinene degradation; Tryptophan metabolism; Biosynthesis of secondary metabolites; Lysine degradation; Pyruvate metabolism; Arginine and proline metabolism; Metabolic pathways; Pentose and glucuronate interconversions; Valine, leucine and isoleucine degradation; Glycerolipid metabolism; Ascorbate and aldarate metabolism; Glycolysis / Gluconeogenesis; Histidine …
78	High	I1JPG1	Uncharacterized protein OS=Glycine max OX=3847 GN=100812151 PE=3 SV=1	UP-soybean	NCBI-viridiplantae	16	14		21	1	1	1060	116.3	5.47	38.89		membrane	catalytic activity;metal ion binding;nucleotide binding	Pf00122, Pf00689, Pf00690, Pf00702, Pf08282, Pf12710, Pf13246	100812151	GLYMA03G33240	LOC100812151	3
42	High	A0A0R0JHW1	Uncharacterized protein OS=Glycine max OX=3847 GN=547851 PE=3 SV=1	UP-soybean	NCBI-viridiplantae	28	14		39	3	1	550	62.3	4.87	60.37	metabolic process	endoplasmic reticulum;membrane	metal ion binding;protein binding	Pf00262	547851	GLYMA06G17060	LOC547851	6
59	High	I1LJ94	V-type proton ATPase subunit a OS=Glycine max OX=3847 GN=100783125 PE=3 SV=1	UP-soybean	NCBI-viridiplantae	21	14		29	2	1	818	92.9	6.18	52.31	cell organization and biogenesis;cellular homeostasis;metabolic process;transport	membrane;vacuole	catalytic activity;protein binding;transporter activity	Pf01496	100783125	GLYMA11G12120	LOC100783125	11	Phagosome; Oxidative phosphorylation; Metabolic pathways
58	High	I1LPZ3	V-type proton ATPase subunit a OS=Glycine max OX=3847 GN=WBb225L1.8 PE=3 SV=1	UP-soybean	NCBI-viridiplantae	21	14		30	2	1	818	92.9	5.96	54.79	cell organization and biogenesis;cellular homeostasis;metabolic process;transport	membrane;vacuole	catalytic activity;protein binding;transporter activity	Pf01496	100810062	GLYMA12G04330	LOC100810062	12	Phagosome; Oxidative phosphorylation; Metabolic pathways
			Photosystem II D2 protein SUM				13
90	High	I1KWA0	Uncharacterized protein OS=Glycine max OX=3847 GN=100806382 PE=4 SV=1	UP-soybean	NCBI-viridiplantae	25	13		19	7	1	576	65.2	4.83	44.21	transport			Pf00650, Pf03765, Pf13716	100806382	GLYMA08G26150	LOC100806382	8
45	High	I1LKY8	Uncharacterized protein OS=Glycine max OX=3847 GN=100812162 PE=4 SV=1	UP-soybean	NCBI-viridiplantae	30	13		38	2	1	545	61.5	7.09	65.31	metabolic process		catalytic activity	Pf00355, Pf08417	100812162	GLYMA11G19800	LOC100812162	11	Biosynthesis of secondary metabolites; Porphyrin and chlorophyll metabolism
94	High	I1LPX6	Fructose-bisphosphate aldolase OS=Glycine max OX=3847 GN=100775844 PE=3 SV=1	UP-soybean	NCBI-viridiplantae	38	12		18	7	1	398	42.8	7.33	42.47	metabolic process		catalytic activity	Pf00274	100775844	GLYMA12G04150	LOC100775844	12	Fructose and mannose metabolism; Carbon fixation in photosynthetic organisms; Carbon metabolism; Glycolysis / Gluconeogenesis; Metabolic pathways; Biosynthesis of amino acids; Biosynthesis of secondary metabolites; Pentose phosphate pathway
49	High	Q0H950	Lethal leaf spot 1-like protein OS=Glycine max OX=3847 GN=778121 PE=2 SV=1	UP-soybean	NCBI-viridiplantae	26	12		37	1	1	563	63.6	7.61	63.61	metabolic process		catalytic activity	Pf00355, Pf08417	778121	GLYMA12G08740	LOC778121	12	Porphyrin and chlorophyll metabolism; Biosynthesis of secondary metabolites
			Phosphoglycerate kinase OS=Glycine max OX=3847 SUM				12
3	High	P0C512	Ribulose bisphosphate carboxylase large chain OS=Oryza sativa subsp. japonica OX=39947 GN=rbcL PE=1 SV=1		NCBI-viridiplantae	35	12		290	2	1	477	52.8	6.68	676.79	metabolic process		catalytic activity;metal ion binding;nucleotide binding	Pf00016, Pf02788	3131463; 29141378		rbcL		Carbon fixation in photosynthetic organisms; Glyoxylate and dicarboxylate metabolism; Metabolic pathways; Carbon metabolism
			Ribulose bisphosphate carboxylase small chain SUM				12
72	High	I1MKL0	Uncharacterized protein OS=Glycine max OX=3847 GN=100784482 PE=4 SV=1	UP-soybean	NCBI-viridiplantae	23	12		22	4	1	455	47.5	5.58	45.04	metabolic process	extracellular	catalytic activity	Pf11711	100784482	GLYMA16G02940	LOC100784482	16
85	High	A0A0R4J4C8	ATP synthase subunit beta OS=Glycine max OX=3847 GN=100797948 PE=3 SV=1	UP-soybean	NCBI-viridiplantae	26	11		20	10	1	559	59.8	6.15	42.25	metabolic process;transport		catalytic activity;nucleotide binding;transporter activity	Pf00006, Pf00306, Pf02874	100797948	GLYMA10G41330	LOC100797948	10	Metabolic pathways; Oxidative phosphorylation
86	High	I1JCG8	Ferredoxin--NADP reductase, chloroplastic OS=Glycine max OX=3847 GN=100798467 PE=3 SV=1	UP-soybean	NCBI-viridiplantae	39	11		20	6	1	362	40.4	8.21	32.58	metabolic process		catalytic activity	Pf00175, Pf00667, Pf00970	100798467	GLYMA02G05350	LOC100798467	2	Metabolic pathways; Photosynthesis
30	High	I1MFC4	Glutamine synthetase OS=Glycine max OX=3847 GN=100780873 PE=3 SV=1	UP-soybean	NCBI-viridiplantae	33	11		43	2	1	432	47.7	7.2	71.76	metabolic process		catalytic activity;nucleotide binding	Pf00120, Pf03951	100780873	GLYMA15G10890	LOC100780873	15	Arginine biosynthesis; Biosynthesis of amino acids; Glyoxylate and dicarboxylate metabolism; Alanine, aspartate and glutamate metabolism; Nitrogen metabolism; Metabolic pathways
16	High	A0A0R0EVM7	Glutamine synthetase OS=Glycine max OX=3847 GN=GLYMA_18G041100 PE=3 SV=1	UP-soybean	NCBI-viridiplantae	58	11		77	3	1	356	39.1	5.73	150.14	metabolic process		catalytic activity;nucleotide binding	Pf00120, Pf03951	547953	GLYMA18G04660	GS1beta2	18
12	High	I1KJJ3	Patatin OS=Glycine max OX=3847 GN=100802647 PE=3 SV=1	UP-soybean	NCBI-viridiplantae	29	11		96	11	1	407	45.3	6.55	192.09	metabolic process	cytoplasm;membrane	catalytic activity	Pf01734	100802647	GLYMA07G13790	LOC100802647	7
18	High	Q2PMT9	Photosystem II CP43 reaction center protein OS=Glycine max OX=3847 GN=psbC PE=3 SV=1	UP-soybean	NCBI-viridiplantae	33	11		72	11	1	473	51.9	7.21	153.92	metabolic process	membrane	metal ion binding	Pf00421	3989283		psbC		Metabolic pathways; Photosynthesis
89	High	I1MSP4	Plasma membrane ATPase OS=Glycine max OX=3847 GN=100816905 PE=3 SV=2	UP-soybean	NCBI-viridiplantae	15	11		19	4	1	953	104.8	6.87	33.04	metabolic process;transport	membrane	catalytic activity;metal ion binding;nucleotide binding;transporter activity	Pf00122, Pf00690, Pf00702, Pf12710	100816905	GLYMA17G06930	LOC100816905	17	Oxidative phosphorylation
121	High	K7MVB9	Uncharacterized protein OS=Glycine max OX=3847 GN=100781680 PE=4 SV=1	UP-soybean	NCBI-viridiplantae	13	11		13	11	1	1025	116	6.86	24.24	metabolic process	cytosol;mitochondrion	catalytic activity	Pf00676, Pf02779	100781680	GLYMA18G52430	LOC100781680	18	Citrate cycle (TCA cycle); Metabolic pathways; Biosynthesis of secondary metabolites; Lysine degradation; Tryptophan metabolism; Carbon metabolism
103	High	I1KVU0	Uncharacterized protein OS=Glycine max OX=3847 GN=GLYMA_08G224400 PE=3 SV=1	UP-soybean	NCBI-viridiplantae	23	11		15	11	1	623	68.7	5.67	27.36	metabolic process;transport	membrane;vacuole	catalytic activity;nucleotide binding;transporter activity	Pf00006, Pf00306, Pf02874	100775727	GLYMA08G23990	LOC100775727	8
65	High	I1KNX5	Aldehyde dehydrogenase OS=Glycine max OX=3847 GN=100800699 PE=3 SV=1	UP-soybean	NCBI-viridiplantae	19	10		26	10	1	541	59.7	7.34	41.94	metabolic process		catalytic activity	Pf00171	100800699	GLYMA08G00490	LOC100800699	8	Tryptophan metabolism; Histidine metabolism; Lysine degradation; beta-Alanine metabolism; Fatty acid degradation; Limonene and pinene degradation; Biosynthesis of secondary metabolites; Pyruvate metabolism; Arginine and proline metabolism; Metabolic pathways; Pentose and glucuronate interconversions; Valine, leucine and isoleucine degradation; Glycerolipid metabolism; Ascorbate and aldarate metab…
122	High	K7MY99	Calcium-transporting ATPase OS=Glycine max OX=3847 GN=100783489 PE=3 SV=1	UP-soybean	NCBI-viridiplantae	11	10		13	4	1	1035	113.4	6.02	25.74	transport	membrane	catalytic activity;metal ion binding;nucleotide binding;protein binding;transporter activity	Pf00122, Pf00689, Pf00690, Pf00702, Pf12515, Pf12710, Pf13246	100783489	GLYMA19G31771	LOC100783489	19
43	High	I1M170	Glutamine synthetase OS=Glycine max OX=3847 GN=548036 PE=3 SV=1	UP-soybean	NCBI-viridiplantae	31	10		39	1	1	432	47.6	6.87	67.85	metabolic process		catalytic activity;nucleotide binding	Pf00120, Pf03951	548036	GLYMA13G28180	GS-2	13
97	High	K7LPI4	Lipoxygenase OS=Glycine max OX=3847 GN=100787202 PE=3 SV=1	UP-soybean	NCBI-viridiplantae	18	10		16	10	1	901	102.6	6.11	23.16	metabolic process		catalytic activity;metal ion binding;protein binding	Pf00305, Pf01477	100787202	GLYMA11G13880	LOC100787202	11	Biosynthesis of secondary metabolites; alpha-Linolenic acid metabolism; Linoleic acid metabolism; Metabolic pathways
7	High	Q2PMU2	Photosystem I P700 chlorophyll a apoprotein A2 OS=Glycine max OX=3847 GN=psaB PE=3 SV=1	UP-soybean	NCBI-viridiplantae	19	10		129	10	1	734	82.4	7.31	169.57	metabolic process;transport	membrane	catalytic activity;metal ion binding	Pf00223	3989267		psaB		Photosynthesis; Metabolic pathways
5	High	A5Z2K3	Photosystem I subunit PsaD OS=Glycine max OX=3847 GN=psaD PE=1 SV=1	UP-soybean	NCBI-viridiplantae	54	10		162	10	1	210	23	9.61	296.55	metabolic process			Pf02531	100101915	GLYMA10G39460	PSAD	10	Metabolic pathways; Photosynthesis
93	High	I1MGZ2	Plasma membrane ATPase OS=Glycine max OX=3847 GN=100804422 PE=3 SV=2	UP-soybean	NCBI-viridiplantae	13	10		18	3	1	955	105	6.81	32.29	metabolic process;transport	membrane	catalytic activity;metal ion binding;nucleotide binding;transporter activity	Pf00122, Pf00690, Pf00702, Pf12710, Pf13246	100804422	GLYMA15G17530	LOC100804422	15	Oxidative phosphorylation
88	High	I1K937	Plasma membrane ATPase OS=Glycine max OX=3847 GN=547525 PE=3 SV=1	UP-soybean	NCBI-viridiplantae	13	10		19	2	1	951	104.4	7.06	34.91	metabolic process;transport	membrane	catalytic activity;metal ion binding;nucleotide binding;transporter activity	Pf00122, Pf00690, Pf00702, Pf12710, Pf13246	547525	GLYMA06G07990	PMA; LOC547525	6	Oxidative phosphorylation
105	High	I1K9B8	Uncharacterized protein OS=Glycine max OX=3847 GN=100790095 PE=4 SV=1	UP-soybean	NCBI-viridiplantae	12	10		15	4	1	983	110.3	7.01	25.9	metabolic process	membrane		Pf07774, Pf13360	100790095	GLYMA06G08810	LOC100790095	6
84	High	I1JU51	Uncharacterized protein OS=Glycine max OX=3847 GN=100808233 PE=4 SV=2	UP-soybean	NCBI-viridiplantae	23	10		20	2	1	575	64.9	8.82	40.56	metabolic process	membrane	catalytic activity	Pf00355, Pf08417	100808233	GLYMA04G06320	LOC100808233	4
113	High	I1KLC9	Uncharacterized protein OS=Glycine max OX=3847 GN=100809915 PE=4 SV=1	UP-soybean	NCBI-viridiplantae	18	10		14	10	1	580	65.2	7.65	25.33	metabolic process		catalytic activity;metal ion binding	Pf00036, Pf00070, Pf07992, Pf13202, Pf13405	100809915	GLYMA07G30920	LOC100809915	7
79	High	I1KHX0	Uncharacterized protein OS=Glycine max OX=3847 GN=100810796 PE=4 SV=1	UP-soybean	NCBI-viridiplantae	18	10		21	2	1	444	46.4	6.23	43.35	metabolic process	extracellular	catalytic activity	Pf14159	100810796	GLYMA07G06300	LOC100810796	7
112	High	I1MA57	Aldehyde dehydrogenase OS=Glycine max OX=3847 GN=100778722 PE=3 SV=1	UP-soybean	NCBI-viridiplantae	21	9		14	9	1	496	54	8.98	31.64	metabolic process		catalytic activity	Pf00171	100778722	GLYMA14G24140	LOC100778722	14	Fatty acid degradation; Limonene and pinene degradation; Tryptophan metabolism; Biosynthesis of secondary metabolites; Lysine degradation; Pyruvate metabolism; Arginine and proline metabolism; Metabolic pathways; Pentose and glucuronate interconversions; Valine, leucine and isoleucine degradation; Glycerolipid metabolism; Ascorbate and aldarate metabolism; Glycolysis / Gluconeogenesis; Histidine …
145	High	I1JNA7	Calcium-transporting ATPase OS=Glycine max OX=3847 GN=100798481 PE=3 SV=2	UP-soybean	NCBI-viridiplantae	10	9		11	3	1	1037	113.4	6.24	20.66	transport	membrane	catalytic activity;metal ion binding;nucleotide binding;protein binding;transporter activity	Pf00122, Pf00689, Pf00690, Pf00702, Pf12515, Pf12710, Pf13246	100798481	GLYMA03G29010	LOC100798481	3
23	High	I1K1G3	Carbonic anhydrase OS=Glycine max OX=3847 GN=100500448 PE=3 SV=1	UP-soybean	NCBI-viridiplantae	34	9		58	1	1	339	36.7	7.97	99.39			catalytic activity;metal ion binding	Pf00484	100500448	GLYMA05G08590	LOC100500448	5
22	High	I1N5Q1	Carbonic anhydrase OS=Glycine max OX=3847 GN=100781868 PE=3 SV=1	UP-soybean	NCBI-viridiplantae	34	9		58	1	1	341	36.7	7.43	105.33			catalytic activity;metal ion binding	Pf00484	100781868	GLYMA19G01050	LOC100781868	19	Nitrogen metabolism
82	High	A0A0R0I8Z5	Chlorophyll a-b binding protein, chloroplastic OS=Glycine max OX=3847 GN=100806585 PE=3 SV=1	UP-soybean	NCBI-viridiplantae	46	9		21	3	1	291	31	6	44.41	metabolic process	membrane		Pf00504	100806585	GLYMA09G28200	LOC100806585	9	Photosynthesis - antenna proteins; Metabolic pathways
92	High	I1LC20	Chlorophyll a-b binding protein, chloroplastic OS=Glycine max OX=3847 GN=100820327 PE=3 SV=1	UP-soybean	NCBI-viridiplantae	42	9		19	3	1	287	30.8	6.8	34.36	metabolic process;response to stimulus	membrane		Pf00504	100820327	GLYMA10G32080	LOC100820327	10	Photosynthesis - antenna proteins; Metabolic pathways
158	High	I1JIA0	Clathrin heavy chain OS=Glycine max OX=3847 GN=100786617 PE=3 SV=2	UP-soybean	NCBI-viridiplantae	7	9		10	9	1	1707	193	5.4	24.12	cell organization and biogenesis;transport	membrane	protein binding;structural molecule activity	Pf00637, Pf01394, Pf09268, Pf13838	100786617	GLYMA02G42560	LOC100786617	2	Endocytosis
120	High	I1ML66	Glyceraldehyde-3-phosphate dehydrogenase OS=Glycine max OX=3847 GN=100815649 PE=3 SV=1	UP-soybean	NCBI-viridiplantae	25	9		13	7	1	403	43.2	7.75	32.14	metabolic process		catalytic activity;nucleotide binding	Pf00044, Pf02800	100815649	GLYMA16G04940	LOC100815649	16	Carbon fixation in photosynthetic organisms; Carbon metabolism; Metabolic pathways
10	High	Q2PMU3	Photosystem I P700 chlorophyll a apoprotein A1 OS=Glycine max OX=3847 GN=psaA PE=3 SV=1	UP-soybean	NCBI-viridiplantae	13	9		113	9	1	750	83.4	7.25	203.76	metabolic process;transport	membrane	catalytic activity;metal ion binding	Pf00223	3989266		psaA		Photosynthesis; Metabolic pathways
73	High	D4N5G3	Rubisco activase OS=Glycine max OX=3847 GN=RCA11 PE=2 SV=1	UP-soybean	NCBI-viridiplantae	26	9		22	4	1	443	48.6	6.65	41.17	regulation of biological process		enzyme regulator activity;nucleotide binding	Pf00004, Pf06309	100818034	GLYMA11G34230	RCA11	11
81	High	C6TM31	Uncharacterized protein OS=Glycine max OX=3847 GN=100813027 PE=2 SV=1	UP-soybean	NCBI-viridiplantae	39	9		21	9	1	293	31.7	8.31	46.45		membrane		Pf04536, Pf11725	100813027	GLYMA10G29810	LOC100813027	10
91	High	I1K8L2	Uncharacterized protein OS=Glycine max OX=3847 GN=100818625 PE=4 SV=1	UP-soybean	NCBI-viridiplantae	23	9		19	1	1	540	60.5	8.5	39.04	metabolic process	membrane	catalytic activity	Pf00355, Pf08417	100818625	GLYMA06G06370	LOC100818625	6
80	High	I1KTM3	Uncharacterized protein OS=Glycine max OX=3847 GN=100819556 PE=3 SV=1	UP-soybean	NCBI-viridiplantae	24	9		21	4	1	388	42	9.61	39.76	cell organization and biogenesis;transport	membrane	transporter activity	Pf00153	100819556	GLYMA08G16420	LOC100819556	8
74	High	K7MQP4	Uncharacterized protein OS=Glycine max OX=3847 GN=GLYMA_18G085400 PE=4 SV=1	UP-soybean	NCBI-viridiplantae	15	9		22	8	1	749	83.3	7.23	40.89	metabolic process		catalytic activity	Pf03009		GLYMA18G09516		18
106	High	I1LA34	Calcium-transporting ATPase OS=Glycine max OX=3847 GN=100785768 PE=3 SV=1	UP-soybean	NCBI-viridiplantae	10	8		15	5	1	1035	113.9	6.37	27.3	transport	membrane	catalytic activity;metal ion binding;nucleotide binding;protein binding;transporter activity	Pf00122, Pf00689, Pf00690, Pf00702, Pf12515, Pf12710, Pf13246	100785768	GLYMA10G15800	LOC100785768	10
50	High	I1JJU8	Chlorophyll a-b binding protein, chloroplastic OS=Glycine max OX=3847 GN=GLYMA_02G309500 PE=3 SV=1	UP-soybean	NCBI-viridiplantae	47	8		36	8	1	276	29.8	8.66	57.93	metabolic process;response to stimulus	membrane		Pf00504	100808379	GLYMA02G47960	LOC100808379	2
104	High	I1LQ57	Dolichyl-diphosphooligosaccharide--protein glycosyltransferase 48 kDa subunit OS=Glycine max OX=3847 GN=100806848 PE=3 SV=1	UP-soybean	NCBI-viridiplantae	24	8		15	2	1	433	48.2	6.48	33.52	metabolic process	endoplasmic reticulum;membrane	catalytic activity	Pf03345	100806848	GLYMA12G04950	LOC100806848	12	N-Glycan biosynthesis; Metabolic pathways; Protein processing in endoplasmic reticulum
114	High	I1LJG4	Dolichyl-diphosphooligosaccharide--protein glycosyltransferase 48 kDa subunit OS=Glycine max OX=3847 GN=GLYMA_11G120300 PE=3 SV=1	UP-soybean	NCBI-viridiplantae	24	8		14	2	1	412	45.4	6.2	27.96	metabolic process	endoplasmic reticulum;membrane	catalytic activity	Pf03345		GLYMA11G12800		11
144	High	I1JSJ3	Fructose-bisphosphate aldolase OS=Glycine max OX=3847 GN=100798677 PE=3 SV=1	UP-soybean	NCBI-viridiplantae	24	8		11	3	1	395	42.5	6.79	25.13	metabolic process		catalytic activity	Pf00274	100798677	GLYMA04G01020	LOC100798677	4	Pentose phosphate pathway; Biosynthesis of secondary metabolites; Carbon fixation in photosynthetic organisms; Fructose and mannose metabolism; Carbon metabolism; Glycolysis / Gluconeogenesis; Metabolic pathways; Biosynthesis of amino acids
			Phosphotransferase OS=Glycine max OX=3847 SUM				8
11	High	P02957	Photosystem II protein D1 OS=Glycine max OX=3847 GN=psbA PE=3 SV=3	UP-soybean	NCBI-viridiplantae	26	8		102	8	1	353	38.9	5.25	173.72	metabolic process;response to stimulus;transport	membrane	catalytic activity;metal ion binding	Pf00124	3989259		psbA		Metabolic pathways; Photosynthesis
15	High	C6T1Y2	Ribulose bisphosphate carboxylase small chain OS=Glycine max OX=3847 GN=100500504 PE=2 SV=1	UP-soybean	NCBI-viridiplantae	41	8		80	6	1	178	20	8.66	170.98	metabolic process		catalytic activity	Pf00101, Pf12338	100500504	GLYMA13G07610	LOC100500504; RBCS-1	13	Glyoxylate and dicarboxylate metabolism; Metabolic pathways; Carbon metabolism; Carbon fixation in photosynthetic organisms
167	High	I1M1I0	Uncharacterized protein OS=Glycine max OX=3847 GN=100795004 PE=4 SV=2	UP-soybean	NCBI-viridiplantae	6	8		9	8	1	1620	181.7	6.61	17.27	transport	membrane;vacuole	catalytic activity;nucleotide binding;transporter activity	Pf00005, Pf00664, Pf01926	100795004	GLYMA13G29180	LOC100795004	13
170	High	I1KUN0	Uncharacterized protein OS=Glycine max OX=3847 GN=100797897 PE=4 SV=2	UP-soybean	NCBI-viridiplantae	6	8		9	8	1	1630	184	6.1	14.36	metabolic process;regulation of biological process;response to stimulus	endoplasmic reticulum;membrane	catalytic activity;protein binding	Pf01501, Pf06427	100797897	GLYMA08G20020	LOC100797897	8	Protein processing in endoplasmic reticulum
168	High	I1MJU7	Uncharacterized protein OS=Glycine max OX=3847 GN=100800698 PE=3 SV=1	UP-soybean	NCBI-viridiplantae	13	8		9	8	1	689	73.7	5.34	16.56	cell organization and biogenesis;metabolic process		nucleotide binding;protein binding	Pf00012, Pf06723	100800698	GLYMA16G00410	LOC100800698	16	Spliceosome; Protein processing in endoplasmic reticulum; Endocytosis
			Alpha-mannosidase OS=Glycine max OX=3847 SUM				7
115	High	I1KUE5	Chlorophyll a-b binding protein, chloroplastic OS=Glycine max OX=3847 GN=100500118 PE=3 SV=1	UP-soybean	NCBI-viridiplantae	38	7		14	2	1	261	27.7	6.6	23.82	metabolic process;response to stimulus	membrane		Pf00504	100500118	GLYMA08G19210	LOC100500118	8	Photosynthesis - antenna proteins; Metabolic pathways
51	High	C6TKW2	Chlorophyll a-b binding protein, chloroplastic OS=Glycine max OX=3847 GN=100779387 PE=2 SV=1	UP-soybean	NCBI-viridiplantae	49	7		36	7	1	268	28.8	5.27	59.91	metabolic process;response to stimulus	membrane		Pf00504	100779387	GLYMA12G34770	LOC100779387	12	Metabolic pathways; Photosynthesis - antenna proteins
26	High	C6TNE6	Chlorophyll a-b binding protein, chloroplastic OS=Glycine max OX=3847 GN=100805310 PE=2 SV=1	UP-soybean	NCBI-viridiplantae	56	7		52	1	1	263	27.9	5.43	74.66	metabolic process;response to stimulus	membrane		Pf00504	100805310	GLYMA08G08770	LOC100805310	8	Photosynthesis - antenna proteins; Metabolic pathways
27	High	C6TLM4	Chlorophyll a-b binding protein, chloroplastic OS=Glycine max OX=3847 GN=GLYMA_05G128000 PE=2 SV=1	UP-soybean	NCBI-viridiplantae	56	7		50	2	1	263	27.9	5.43	72.68	metabolic process;response to stimulus	membrane		Pf00504	547862	GLYMA05G25810	CAB3	5
87	High	K7M9Q3	Chlorophyll a-b binding protein, chloroplastic OS=Glycine max OX=3847 GN=GLYMA_15G052400 PE=3 SV=1	UP-soybean	NCBI-viridiplantae	38	7		20	2	1	260	27.6	6.6	36.74	metabolic process;response to stimulus	membrane		Pf00504	100527463	GLYMA15G05790	LOC100527463	15
28	High	A0A0R4J5I3	Chlorophyll a-b binding protein, chloroplastic OS=Glycine max OX=3847 GN=GLYMA_16G165200 PE=3 SV=1	UP-soybean	NCBI-viridiplantae	56	7		50	1	1	264	28	5.41	70.96	metabolic process	membrane		Pf00504	100799813	GLYMA16G27995	LOC100799813	16
126	High	A0A0R4J4B4	Ferredoxin--NADP reductase, chloroplastic OS=Glycine max OX=3847 GN=100802032 PE=3 SV=1	UP-soybean	NCBI-viridiplantae	24	7		13	2	1	362	40.5	8.53	16.72	metabolic process		catalytic activity	Pf00175, Pf00667, Pf00970	100802032	GLYMA11G08230	LOC100802032	11	Metabolic pathways; Photosynthesis
21	High	I1JL80	Ferritin OS=Glycine max OX=3847 GN=100778273 PE=3 SV=1	UP-soybean	NCBI-viridiplantae	38	7		59	2	1	259	29.1	6.38	120.13	cellular homeostasis;metabolic process;transport	cytoplasm	catalytic activity;metal ion binding	Pf00210	100778273	GLYMA03G06420	LOC100778273	3
25	High	I1J7H3	Ferritin OS=Glycine max OX=3847 GN=547988 PE=3 SV=1	UP-soybean	NCBI-viridiplantae	37	7		54	3	1	257	28.7	6.18	108.45	cellular homeostasis;metabolic process;transport	cytoplasm	catalytic activity;metal ion binding	Pf00210	547988	GLYMA01G31300	SFERH-2	1
124	High	C6T8F0	Glutamine synthetase OS=Glycine max OX=3847 GN=547620 PE=2 SV=1	UP-soybean	NCBI-viridiplantae	30	7		13	5	1	356	39.2	5.39	22.56	metabolic process		catalytic activity;nucleotide binding	Pf00120, Pf03951	547620	GLYMA09G30370	GS1alpha	9	Glyoxylate and dicarboxylate metabolism; Alanine, aspartate and glutamate metabolism; Nitrogen metabolism; Metabolic pathways; Biosynthesis of amino acids; Arginine biosynthesis
169	High	I1MXB1	Glycine cleavage system P protein OS=Glycine max OX=3847 GN=100777528 PE=3 SV=1	UP-soybean	NCBI-viridiplantae	7	7		9	7	1	1056	114.5	7.33	21.85	metabolic process	mitochondrion	catalytic activity	Pf01212, Pf02347	100777528	GLYMA17G34690	LOC100777528	17	Biosynthesis of secondary metabolites; Metabolic pathways; Carbon metabolism; Glycine, serine and threonine metabolism; Glyoxylate and dicarboxylate metabolism
13	High	Q2PMT8	Photosystem II D2 protein OS=Glycine max OX=3847 GN=psbD PE=3 SV=1	UP-soybean	NCBI-viridiplantae	25	7		92	2	1	353	39.5	5.55	170.37	metabolic process;transport	membrane	catalytic activity;metal ion binding	Pf00124	3989284		psbD		Photosynthesis; Metabolic pathways
196	High	A0A0R4J4T0	Uncharacterized protein OS=Glycine max OX=3847 GN=100775864 PE=3 SV=1	UP-soybean	NCBI-viridiplantae	11	7		7	6	1	765	80.1	5.4	13.94	transport	membrane	catalytic activity;transporter activity	Pf03030	100775864	GLYMA13G23170	LOC100775864	13	Oxidative phosphorylation
108	High	I1LAZ3	Uncharacterized protein OS=Glycine max OX=3847 GN=100776327 PE=3 SV=1	UP-soybean	NCBI-viridiplantae	16	7		15	1	1	516	56.9	6.95	32.09	metabolic process		catalytic activity	Pf00026, Pf03489, Pf05184, Pf14541, Pf14543	100776327	GLYMA10G28370	LOC100776327	10
147	High	I1M6I4	Uncharacterized protein OS=Glycine max OX=3847 GN=100777836 PE=4 SV=1	UP-soybean	NCBI-viridiplantae	5	7		11	2	1	1494	166.5	6.9	27.07	transport	membrane;vacuole	catalytic activity;nucleotide binding;transporter activity	Pf00005, Pf00664	100777836	GLYMA14G01900	LOC100777836	14	ABC transporters
198	High	K7L866	Uncharacterized protein OS=Glycine max OX=3847 GN=100784465 PE=3 SV=1	UP-soybean	NCBI-viridiplantae	10	7		7	6	1	801	85	5.6	13.31	transport	membrane	catalytic activity;transporter activity	Pf03030	100784465	GLYMA08G24120	LOC100784465	8
146	High	A0A0R0G729	Uncharacterized protein OS=Glycine max OX=3847 GN=100795551 PE=4 SV=1	UP-soybean	NCBI-viridiplantae	7	7		11	7	1	1287	141	5.24	19.35	transport	membrane	transporter activity	Pf02460, Pf03176, Pf12349	100795551		LOC100795551	14
184	High	I1MGE7	Uncharacterized protein OS=Glycine max OX=3847 GN=100795745 PE=4 SV=1	UP-soybean	NCBI-viridiplantae	14	7		8	7	1	608	65.9	7.87	17.07	metabolic process		catalytic activity	Pf00285, Pf00549, Pf13607	100795745	GLYMA15G15020	LOC100795745	15	Biosynthesis of secondary metabolites; Citrate cycle (TCA cycle); Metabolic pathways
123	High	C6TC92	Uncharacterized protein OS=Glycine max OX=3847 GN=100798485 PE=2 SV=1	UP-soybean	NCBI-viridiplantae	34	7		13	2	1	329	34.8	5.67	30.51	metabolic process;regulation of biological process		metal ion binding	Pf01716	100798485	GLYMA11G06510	LOC100798485	11	Metabolic pathways; Photosynthesis
98	High	A0A0R0I7T2	Uncharacterized protein OS=Glycine max OX=3847 GN=100800550 PE=3 SV=1	UP-soybean	NCBI-viridiplantae	13	7		16	7	1	695	74.6	6.19	33.65	metabolic process;response to stimulus	membrane	catalytic activity;metal ion binding;nucleotide binding	Pf00004, Pf01057, Pf01078, Pf01434, Pf01695, Pf05496, Pf06068, Pf06480, Pf07724, Pf07726, Pf07728, Pf13191, Pf13207, Pf13401	100800550		LOC100800550	9
125	High	I1LWI5	Uncharacterized protein OS=Glycine max OX=3847 GN=100802449 PE=4 SV=1	UP-soybean	NCBI-viridiplantae	33	7		13	2	1	276	29.7	9.06	27.81	transport	membrane	transporter activity	Pf01459	100802449	GLYMA13G05130	LOC100802449	13
138	High	I1JUT9	Uncharacterized protein OS=Glycine max OX=3847 GN=100807708 PE=4 SV=1	UP-soybean	NCBI-viridiplantae	7	7		12	1	1	983	110.3	7.05	20.88	metabolic process	membrane		Pf07774, Pf13360	100807708	GLYMA04G08710	LOC100807708	4
183	High	C6TEH0	Uncharacterized protein OS=Glycine max OX=3847 GN=100813363 PE=2 SV=1	UP-soybean	NCBI-viridiplantae	25	7		8	7	1	397	41.8	9.39	18.56			protein binding	Pf00581	100813363	GLYMA17G09170	CAS; LOC100813363	17
117	High	I1LS55	Uncharacterized protein OS=Glycine max OX=3847 GN=100818408 PE=3 SV=1	UP-soybean	NCBI-viridiplantae	19	7		14	2	1	371	39.7	9.8	25.02	cell organization and biogenesis;transport	membrane	transporter activity	Pf00153	100818408	GLYMA12G13240	LOC100818408	12
160	High	I1JJH7	Uncharacterized protein OS=Glycine max OX=3847 GN=100818714 PE=4 SV=1	UP-soybean	NCBI-viridiplantae	6	7		10	2	1	1493	166.2	6.55	24.29	transport	membrane;vacuole	catalytic activity;nucleotide binding;transporter activity	Pf00005, Pf00664, Pf01926	100818714	GLYMA02G46800	LOC100818714	2	ABC transporters
109	High	I1NEU4	Uncharacterized protein OS=Glycine max OX=3847 GN=547993 PE=3 SV=1	UP-soybean	NCBI-viridiplantae	16	7		15	1	1	507	56	6.71	31.81	metabolic process	membrane	catalytic activity	Pf00026, Pf03489, Pf05184, Pf14541, Pf14543	547993	GLYMA20G22400	SOYAP5; LOC547993	20
159	High	A0A0R0IR91	Uncharacterized protein OS=Glycine max OX=3847 GN=GLYMA_08G160900 PE=4 SV=1	UP-soybean	NCBI-viridiplantae	11	7		10	7	1	789	88.7	6	19.97	transport	membrane	catalytic activity;nucleotide binding;transporter activity	Pf00005, Pf05992, Pf06472	102661014		LOC102661014	8
197	High	I1KQE8	26S proteasome non-ATPase regulatory subunit 1 homolog OS=Glycine max OX=3847 GN=100817941 PE=3 SV=1	UP-soybean	NCBI-viridiplantae	8	6		7	6	1	1006	109.5	5.36	16.79	metabolic process;regulation of biological process	membrane;nucleus;proteasome	catalytic activity;enzyme regulator activity	Pf01851, Pf13646	100817941	GLYMA08G05350	LOC100817941	8	Proteasome
95	High	D4N5G0	Alpha-form rubisco activase OS=Glycine max OX=3847 GN=RCAalpha PE=2 SV=1	UP-soybean	NCBI-viridiplantae	16	6		18	1	1	478	52.2	6.25	33.88	regulation of biological process		enzyme regulator activity;nucleotide binding	Pf00004	100806240	GLYMA02G41700	LOC100806240; RCAALPHA	2
38	High	C6T8R7	Chlorophyll a-b binding protein, chloroplastic OS=Glycine max OX=3847 GN=100793702 PE=2 SV=1	UP-soybean	NCBI-viridiplantae	42	6		41	4	1	265	28.6	5.66	64.67	metabolic process;response to stimulus	membrane		Pf00504	100793702	GLYMA02G47560	LOC100793702	2	Metabolic pathways; Photosynthesis - antenna proteins
127	High	A0A0R0KFE8	Chlorophyll a-b binding protein, chloroplastic OS=Glycine max OX=3847 GN=GLYMA_03G060300 PE=3 SV=1	UP-soybean	NCBI-viridiplantae	17	6		13	6	1	290	31.4	6.32	18.35	metabolic process	membrane		Pf00504	100785415		LOC100785415	3
24	High	I1LUB3	Cytochrome b6-f complex iron-sulfur subunit OS=Glycine max OX=3847 GN=GLYMA_12G199400 PE=3 SV=1	UP-soybean	NCBI-viridiplantae	31	6		56	6	1	227	24.2	8.37	97.98	metabolic process;transport	membrane	catalytic activity	Pf00355, Pf08802	100127419	GLYMA12G32580	PETC	12
76	High	C6TI81	Ferritin OS=Glycine max OX=3847 GN=547698 PE=2 SV=1	UP-soybean	NCBI-viridiplantae	29	6		22	1	1	250	27.9	6.04	44.61	cellular homeostasis;metabolic process;transport	cytoplasm	catalytic activity;metal ion binding	Pf00210	547698	GLYMA07G19060	LOC547698	7
77	High	C6TCN5	Ferritin OS=Glycine max OX=3847 GN=547824 PE=2 SV=1	UP-soybean	NCBI-viridiplantae	29	6		22	1	1	250	28.1	6.04	43.57	cellular homeostasis;metabolic process;transport	cytoplasm	catalytic activity;metal ion binding	Pf00210	547824	GLYMA18G43650	FERRITIN; H-1	18
75	High	Q948P6	Ferritin-3, chloroplastic OS=Glycine max OX=3847 PE=2 SV=1	UP-soybean	NCBI-viridiplantae	33	6		22	3	1	256	28.9	5.52	45.52	cellular homeostasis;metabolic process;transport	cytoplasm	catalytic activity;metal ion binding	Pf00210	547476	GLYMA11G35610	SFERH-3	11
			Glutamate dehydrogenase OS=Glycine max OX=3847 SUM				6
163	High	O80412	Mitochondrial phosphate transporter OS=Glycine max OX=3847 GN=548006 PE=2 SV=1	UP-soybean	NCBI-viridiplantae	20	6		10	6	1	375	39.8	9.26	13.37	response to stimulus;transport	membrane	transporter activity	Pf00153	548006	GLYMA19G27380	LOC548006	19
			NADH dehydrogenase subunit 7 SUM				6
			Phosphoenolpyruvate carboxylase OS=Glycine max OX=3847 SUM				6
162	High	I1KTX8	Phosphoglycerate kinase OS=Glycine max OX=3847 GN=100795933 PE=3 SV=1	UP-soybean	NCBI-viridiplantae	16	6		10	1	1	485	50.2	8.13	22.61	metabolic process		catalytic activity	Pf00162	100795933	GLYMA08G17610	LOC100795933	8	Biosynthesis of amino acids; Metabolic pathways; Carbon metabolism; Carbon fixation in photosynthetic organisms; Biosynthesis of secondary metabolites; Glycolysis / Gluconeogenesis
171	High	A0A0R0GFW6	Phosphoglycerate kinase OS=Glycine max OX=3847 GN=100801951 PE=3 SV=1	UP-soybean	NCBI-viridiplantae	16	6		9	1	1	483	50	8.15	19.92	metabolic process		catalytic activity	Pf00162	100801951	GLYMA15G41540	LOC100801951	15	Biosynthesis of amino acids; Metabolic pathways; Carbon metabolism; Carbon fixation in photosynthetic organisms; Biosynthesis of secondary metabolites; Glycolysis / Gluconeogenesis
17	High	P0C437	Photosystem II D2 protein OS=Oryza sativa subsp. japonica OX=39947 GN=psbD PE=3 SV=1		NCBI-viridiplantae	24	6		74	1	1	353	39.5	5.55	126.28	metabolic process;transport	membrane	catalytic activity;metal ion binding	Pf00124	3131412		psbD		Photosynthesis; Metabolic pathways
137	High	I1N628	Uncharacterized protein OS=Glycine max OX=3847 GN=100170756 PE=4 SV=1	UP-soybean	NCBI-viridiplantae	25	6		12	1	1	276	29.7	9.07	25.31	transport	membrane	transporter activity	Pf01459	100170756	GLYMA19G02380	LOC100170756	19
135	High	I1N1F9	Uncharacterized protein OS=Glycine max OX=3847 GN=100777399 PE=3 SV=2	UP-soybean	NCBI-viridiplantae	11	6		12	2	1	536	58.3	7.15	13.83	metabolic process		catalytic activity	Pf00171, Pf07368	100777399	GLYMA18G18910	LOC100777399	18	Pentose and glucuronate interconversions; Glycolysis / Gluconeogenesis; Valine, leucine and isoleucine degradation; Histidine metabolism; Glycerolipid metabolism; beta-Alanine metabolism; Ascorbate and aldarate metabolism; Fatty acid degradation; Tryptophan metabolism; Lysine degradation; Limonene and pinene degradation; Biosynthesis of secondary metabolites; Pyruvate metabolism; Arginine and pro…
107	High	I1KXQ3	Uncharacterized protein OS=Glycine max OX=3847 GN=100787662 PE=4 SV=1	UP-soybean	NCBI-viridiplantae	23	6		15	1	1	276	29.8	7.68	33.82	transport	membrane		Pf01459	100787662	GLYMA08G40800	LOC100787662	8
116	High	I1K609	Uncharacterized protein OS=Glycine max OX=3847 GN=100787769 PE=3 SV=1	UP-soybean	NCBI-viridiplantae	13	6		14	2	1	511	55.1	5.94	25.73	metabolic process	membrane	catalytic activity;metal ion binding	Pf00675, Pf05193	100787769	GLYMA05G36040	LOC100787769	5
188	High	I1MGT7	Uncharacterized protein OS=Glycine max OX=3847 GN=100790467 PE=4 SV=1	UP-soybean	NCBI-viridiplantae	11	6		8	6	1	628	70	5.85	12.65		membrane	metal ion binding	Pf02225	100790467	GLYMA15G16810	LOC100790467	15
189	High	I1J6H9	Uncharacterized protein OS=Glycine max OX=3847 GN=100803551 PE=4 SV=1	UP-soybean	NCBI-viridiplantae	9	6		8	6	1	698	78.2	5.64	15.2	metabolic process		catalytic activity;nucleotide binding	Pf03109, Pf06176	100803551	GLYMA01G17850	LOC100803551	1
100	High	C6TGZ7	Uncharacterized protein OS=Glycine max OX=3847 GN=100805016 PE=2 SV=1	UP-soybean	NCBI-viridiplantae	23	6		16	1	1	276	29.8	7.68	35.38	transport	membrane	transporter activity	Pf01459	100805016	GLYMA18G16260	LOC100805016	18
136	High	I1MXL3	Uncharacterized protein OS=Glycine max OX=3847 GN=100805702 PE=3 SV=1	UP-soybean	NCBI-viridiplantae	16	6		12	6	1	476	52.1	5.81	23.79	metabolic process	vacuole	catalytic activity	Pf00112, Pf00396, Pf08246	100805702	GLYMA17G35720	LOC100805702	17
200	High	I1KSD7	Uncharacterized protein OS=Glycine max OX=3847 GN=100807439 PE=3 SV=1	UP-soybean	NCBI-viridiplantae	28	6		7	6	1	301	32	9.35	9.25	transport	membrane	transporter activity	Pf00153	100807439	GLYMA08G12200	LOC100807439	8
187	High	I1L655	Uncharacterized protein OS=Glycine max OX=3847 GN=100814088 PE=3 SV=1	UP-soybean	NCBI-viridiplantae	16	6		8	6	1	489	54.1	5.06	12.56	metabolic process;transport		catalytic activity;nucleotide binding;transporter activity	Pf00006, Pf00306, Pf02874	100814088	GLYMA09G38110	LOC100814088	9	Oxidative phosphorylation; Metabolic pathways; Phagosome
134	High	C6TKL8	Uncharacterized protein OS=Glycine max OX=3847 GN=100820458 PE=2 SV=1	UP-soybean	NCBI-viridiplantae	26	6		12	1	1	329	34.8	6.77	25.81	metabolic process;regulation of biological process		metal ion binding	Pf01716	100820458	GLYMA01G38750	LOC100820458	1	Photosynthesis; Metabolic pathways
150	High	A0A0R0GWM0	Uncharacterized protein OS=Glycine max OX=3847 GN=GLYMA_13G293500 PE=4 SV=1	UP-soybean	NCBI-viridiplantae	24	6		11	6	1	250	26.6	8.54	17.39				Pf02469	100527846	GLYMA13G36930	LOC100527846	13
99	High	I1MFH3	Uncharacterized protein OS=Glycine max OX=3847 GN=GLYMA_15G107900 PE=3 SV=1	UP-soybean	NCBI-viridiplantae	19	6		16	6	1	375	41.3	7.03	35.54	metabolic process;transport		catalytic activity;transporter activity	Pf00231	100037480	GLYMA15G11490	ATPC; LOC100037480	15
186	High	A0A0R0EVX5	Uncharacterized protein OS=Glycine max OX=3847 GN=GLYMA_18G041900 PE=4 SV=1	UP-soybean	NCBI-viridiplantae	12	6		8	6	1	663	72.2	5.49	17.16	metabolic process	membrane		Pf05450
			Ammonium transporter OS=Glycine max OX=3847 SUM				5
139	High	B0M1A4	Catalase OS=Glycine max OX=3847 GN=100037448 PE=2 SV=1	UP-soybean	NCBI-viridiplantae	13	5		12	4	1	492	56.7	7.25	22.63	metabolic process;response to stimulus	mitochondrion	antioxidant activity;catalytic activity;metal ion binding	Pf00199, Pf06628	100037448	GLYMA06G02040	CAT5	6	Tryptophan metabolism; Glyoxylate and dicarboxylate metabolism; MAPK signaling pathway - plant; Carbon metabolism; Peroxisome; Biosynthesis of secondary metabolites
31	High	Q2PMQ5	Cytochrome b6 OS=Glycine max OX=3847 GN=petB PE=3 SV=1	UP-soybean	NCBI-viridiplantae	29	5		43	5	1	215	24.1	8.76	100.47	metabolic process;transport	membrane	catalytic activity;metal ion binding	Pf00033, Pf13631	3989327		petB		Metabolic pathways; Photosynthesis
			Elongation factor Tu OS=Glycine max OX=3847 SUM				5
149	High	C6TDZ0	Glutamate dehydrogenase OS=Glycine max OX=3847 GN=100789509 PE=2 SV=1	UP-soybean	NCBI-viridiplantae	18	5		11	5	1	411	44.5	6.4	18.97	metabolic process		catalytic activity	Pf00208, Pf02812	100789509	GLYMA19G28770	LOC100789509	19	Alanine, aspartate and glutamate metabolism; Carbon metabolism; Metabolic pathways; Arginine biosynthesis; Nitrogen metabolism
194	High	C6T9R8	Glyceraldehyde-3-phosphate dehydrogenase OS=Glycine max OX=3847 GN=100806482 PE=2 SV=1	UP-soybean	NCBI-viridiplantae	14	5		7	1	1	451	48.1	7.43	19.28	metabolic process		catalytic activity;nucleotide binding	Pf00044, Pf02672, Pf02800	100806482	GLYMA04G01750	LOC100806482	4	Carbon metabolism; Metabolic pathways; Carbon fixation in photosynthetic organisms
195	High	I1K7A7	Glyceraldehyde-3-phosphate dehydrogenase OS=Glycine max OX=3847 GN=732571 PE=3 SV=1	UP-soybean	NCBI-viridiplantae	13	5		7	1	1	453	48.4	7.2	18.77	metabolic process		catalytic activity;nucleotide binding	Pf00044, Pf02672, Pf02800	732571	GLYMA06G01850	LOC732571	6
67	High	A0A0R0EX12	Histone H4 OS=Glycine max OX=3847 GN=100779904 PE=3 SV=1	UP-soybean	NCBI-viridiplantae	33	5		25	5	1	156	17.9	11.36	56.07	cell organization and biogenesis	chromosome;nucleus	DNA binding;protein binding	Pf00125	100779904		LOC100779904	19
178	High	A0A0R0IG76	Uncharacterized protein (Fragment) OS=Glycine max OX=3847 GN=GLYMA_08G0318001 PE=4 SV=1	UP-soybean	NCBI-viridiplantae	29	5		9	1	1	150	16.3	5.24	17.93			catalytic activity;metal ion binding	Pf05193	100799274		LOC100799274	8
153	High	A0A0R4J532	Uncharacterized protein OS=Glycine max OX=3847 GN=100305601 PE=4 SV=1	UP-soybean	NCBI-viridiplantae	37	5		11	4	1	203	21.7	6.95	18.18	metabolic process		catalytic activity;nucleotide binding	Pf00258, Pf03358	100305601	GLYMA13G35994	LOC100305601	13
64	High	C6T1C8	Uncharacterized protein OS=Glycine max OX=3847 GN=100500317 PE=2 SV=1	UP-soybean	NCBI-viridiplantae	19	5		27	5	1	214	22.8	9.31	57.67	metabolic process	membrane		Pf02605	100500317	GLYMA18G47710	LOC100500317	18	Photosynthesis; Metabolic pathways
141	High	A0A0R0LB64	Uncharacterized protein OS=Glycine max OX=3847 GN=100775766 PE=3 SV=1	UP-soybean	NCBI-viridiplantae	24	5		12	1	1	319	34.2	9.29	25.66	transport	membrane	transporter activity	Pf00230	100775766		LOC100775766	2
173	High	C6TIQ7	Uncharacterized protein OS=Glycine max OX=3847 GN=100777056 PE=2 SV=1	UP-soybean	NCBI-viridiplantae	28	5		9	1	1	307	33.6	6.95	19.74	metabolic process;transport		metal ion binding	Pf00034, Pf02167	100777056	GLYMA19G24620	LOC100777056	19	Oxidative phosphorylation; Metabolic pathways
148	High	A0A0R4J626	Uncharacterized protein OS=Glycine max OX=3847 GN=100777767 PE=3 SV=1	UP-soybean	NCBI-viridiplantae	10	5		11	4	1	654	71.5	5.16	24.74	cell organization and biogenesis		nucleotide binding	Pf00012, Pf06723	100777767	GLYMA19G35560	LOC100777767	19	Spliceosome; Protein processing in endoplasmic reticulum; Endocytosis
128	High	A0A0R0GAK0	Uncharacterized protein OS=Glycine max OX=3847 GN=100780145 PE=3 SV=1	UP-soybean	NCBI-viridiplantae	27	5		13	1	1	289	30.6	8.4	27.74	transport	membrane	transporter activity	Pf00230	100780145		LOC100780145	14
172	High	I1MY98	Uncharacterized protein OS=Glycine max OX=3847 GN=100786123 PE=4 SV=2	UP-soybean	NCBI-viridiplantae	10	5		9	5	1	650	70.4	5.25	23.17	metabolic process		catalytic activity	Pf00148, Pf00581	100786123	GLYMA18G00460	LOC100786123	18
210	High	I1M9R6	Uncharacterized protein OS=Glycine max OX=3847 GN=100790292 PE=4 SV=1	UP-soybean	NCBI-viridiplantae	9	5		6	5	1	668	75	5.64	10.47	metabolic process		catalytic activity;nucleotide binding	Pf01636, Pf03109	100790292	GLYMA14G17300	LOC100790292	14
174	High	I1K146	Uncharacterized protein OS=Glycine max OX=3847 GN=100796742 PE=4 SV=1	UP-soybean	NCBI-viridiplantae	28	5		9	1	1	308	33.9	7.21	17.88	metabolic process;transport		metal ion binding	Pf00034, Pf02167, Pf13442	100796742	GLYMA05G07020	LOC100796742	5
231	High	A0A0R0HSV1	Uncharacterized protein OS=Glycine max OX=3847 GN=100800747 PE=3 SV=1	UP-soybean	NCBI-viridiplantae	21	5		5	5	1	239	26.6	9.64	8.47	metabolic process	ribosome	RNA binding;structural molecule activity	Pf00189, Pf07650	100800747	GLYMA10G26890	LOC100800747	10	Ribosome
154	High	K7M3H5	Uncharacterized protein OS=Glycine max OX=3847 GN=100800843 PE=3 SV=1	UP-soybean	NCBI-viridiplantae	13	5		11	1	1	395	43	9.85	16.35	cell organization and biogenesis;transport	membrane	transporter activity	Pf00153	100800843	GLYMA13G41540	LOC100800843	13
151	High	I1JSX4	Uncharacterized protein OS=Glycine max OX=3847 GN=100803824 PE=3 SV=1	UP-soybean	NCBI-viridiplantae	11	5		11	3	1	694	74.1	6.19	14.98	cell organization and biogenesis;metabolic process;regulation of biological process;response to stimulus	membrane;mitochondrion	catalytic activity;nucleotide binding;protein binding	Pf00004, Pf00158, Pf01057, Pf01078, Pf01434, Pf05496, Pf06068, Pf07724, Pf07728, Pf13191, Pf13207, Pf13401	100803824	GLYMA04G02100	LOC100803824	4
224	High	I1LEE5	Uncharacterized protein OS=Glycine max OX=3847 GN=100803958 PE=4 SV=1	UP-soybean	NCBI-viridiplantae	11	5		5	2	1	631	69.7	5.54	8.8		membrane	metal ion binding	Pf02225, Pf12947, Pf14670	100803958	GLYMA10G40340	LOC100803958	10
228	High	I1KU21	Uncharacterized protein OS=Glycine max OX=3847 GN=100804251 PE=4 SV=1	UP-soybean	NCBI-viridiplantae	7	5		5	5	1	843	94	6.11	6.17			catalytic activity;nucleotide binding	Pf00009, Pf00679, Pf03144, Pf03764, Pf14492	100804251	GLYMA08G18110	LOC100804251	8
166	High	I1JZ64	Uncharacterized protein OS=Glycine max OX=3847 GN=100807355 PE=4 SV=1	UP-soybean	NCBI-viridiplantae	23	5		10	1	1	273	29	6.86	16.82	transport	membrane	transporter activity	Pf00504	100807355	GLYMA04G42870	LOC100807355	4	Photosynthesis; Metabolic pathways
110	High	A0A0R4J389	Uncharacterized protein OS=Glycine max OX=3847 GN=100807732 PE=4 SV=1	UP-soybean	NCBI-viridiplantae	29	5		15	5	1	224	24.3	9.72	37.18	metabolic process			Pf02507	100807732	GLYMA05G00620	LOC100807732	5	Photosynthesis; Metabolic pathways
133	High	A0A0R0EPA1	Uncharacterized protein OS=Glycine max OX=3847 GN=100807883 PE=3 SV=1	UP-soybean	NCBI-viridiplantae	26	5		12	5	1	285	30.5	9.09	28.56	transport	membrane	transporter activity	Pf00230	100807883		LOC100807883	19
222	High	A0A0R4J2N2	Uncharacterized protein OS=Glycine max OX=3847 GN=100810850 PE=3 SV=1	UP-soybean	NCBI-viridiplantae	13	5		5	5	1	495	53.3	8.47	9.23	metabolic process		catalytic activity	Pf00206, Pf10415	100810850	GLYMA02G01920	LOC100810850	2	Metabolic pathways; Biosynthesis of secondary metabolites; Pyruvate metabolism; Citrate cycle (TCA cycle); Carbon metabolism
175	High	I1L8E9	Uncharacterized protein OS=Glycine max OX=3847 GN=100814831 PE=4 SV=1	UP-soybean	NCBI-viridiplantae	8	5		9	2	1	689	75.1	6.9	20.97	metabolic process	membrane	catalytic activity	Pf05817	100814831	GLYMA10G04380	LOC100814831	10	Metabolic pathways; Protein processing in endoplasmic reticulum; N-Glycan biosynthesis
223	High	A0A0R0K6H9	Uncharacterized protein OS=Glycine max OX=3847 GN=100817721 PE=3 SV=1	UP-soybean	NCBI-viridiplantae	11	5		5	5	1	502	54.5	6.43	10.8	metabolic process		catalytic activity	Pf00171	100817721		LOC100817721	5	Phenylpropanoid biosynthesis
161	High	I1KPN3	Uncharacterized protein OS=Glycine max OX=3847 GN=547838 PE=3 SV=1	UP-soybean	NCBI-viridiplantae	8	5		10	4	1	667	73.4	5.19	21.92	cell organization and biogenesis		catalytic activity;nucleotide binding	Pf00012, Pf01968, Pf06723	547838	GLYMA08G02940	LOC547838	8	Protein processing in endoplasmic reticulum; Protein export
152	High	I1M068	Uncharacterized protein OS=Glycine max OX=3847 GN=732611 PE=4 SV=1	UP-soybean	NCBI-viridiplantae	10	5		11	2	1	406	44	9.44	24.11	transport	membrane	transporter activity	Pf03151, Pf12051	732611	GLYMA13G24360	LOC732611	13
190	High	I1KA98	Uncharacterized protein OS=Glycine max OX=3847 GN=GLYMA_06G113200 PE=4 SV=1	UP-soybean	NCBI-viridiplantae	23	5		8	1	1	273	29	6.86	13.32	transport	membrane	transporter activity	Pf00504	100779417	GLYMA06G11890	LOC100779417	6
185	High	A0A0R4J3V9	Uncharacterized protein OS=Glycine max OX=3847 GN=GLYMA_08G061200 PE=4 SV=1	UP-soybean	NCBI-viridiplantae	40	5		8	2	1	205	21.7	6.54	12.68	metabolic process		catalytic activity;nucleotide binding	Pf00258, Pf03358, Pf12641	100499662	GLYMA08G06570	LOC100499662	8
164	High	I1L602	Uncharacterized protein OS=Glycine max OX=3847 GN=GLYMA_09G240600 PE=4 SV=1	UP-soybean	NCBI-viridiplantae	25	5		10	3	1	276	29.7	8.65	22.46	transport	membrane	transporter activity	Pf01459	100170728	GLYMA09G37570	LOC100170728	9
204	High	I1KVA8	ADP,ATP carrier protein OS=Glycine max OX=3847 GN=100777154 PE=3 SV=1	UP-soybean	NCBI-viridiplantae	6	4		7	4	1	624	67.8	9.29	15.54	transport	membrane	nucleotide binding;transporter activity	Pf03219	100777154	GLYMA08G22350	LOC100777154	8
241	High	A0A0R0FLG8	Alpha-mannosidase OS=Glycine max OX=3847 GN=GLYMA_16G048100 PE=3 SV=1	UP-soybean	NCBI-viridiplantae	4	4		5	3	1	1011	115	5.91	11	metabolic process	extracellular;membrane;vacuole	catalytic activity;metal ion binding	Pf01074, Pf07748, Pf09261	100776282		LOC100776282	16
165	High	Q2PMS9	ATP synthase subunit b, chloroplastic OS=Glycine max OX=3847 GN=atpF PE=3 SV=1	UP-soybean	NCBI-viridiplantae	23	4		10	4	1	185	21.1	8.43	22.22	metabolic process;transport	membrane	nucleotide binding;transporter activity	Pf00430	3989297		atpF		Metabolic pathways; Photosynthesis; Oxidative phosphorylation
202	High	I1JGA0	Calcium-transporting ATPase OS=Glycine max OX=3847 GN=100791934 PE=3 SV=1	UP-soybean	NCBI-viridiplantae	5	4		7	1	1	1035	113.9	6.11	10.58	transport	membrane	catalytic activity;metal ion binding;nucleotide binding;protein binding;transporter activity	Pf00122, Pf00689, Pf00690, Pf00702, Pf08282, Pf12515, Pf12710, Pf13246	100791934	GLYMA02G32780	LOC100791934	2
230	High	P29756	Catalase-1/2 OS=Glycine max OX=3847 GN=CAT1 PE=2 SV=1	UP-soybean	NCBI-viridiplantae	10	4		5	3	1	492	56.8	7.27	8.79	metabolic process;response to stimulus	mitochondrion	antioxidant activity;catalytic activity;metal ion binding	Pf00199, Pf06628	547510	GLYMA17G38140	CAT1	17	Glyoxylate and dicarboxylate metabolism; Biosynthesis of secondary metabolites; Peroxisome; MAPK signaling pathway - plant; Carbon metabolism; Tryptophan metabolism
132	High	P12471	Chlorophyll a-b binding protein, chloroplastic (Fragment) OS=Glycine max OX=3847 PE=2 SV=1	UP-soybean	NCBI-viridiplantae	38	4		13	2	1	245	26.2	5.25	19.84	metabolic process	membrane	metal ion binding	Pf00504	547819		LOC547819	16
111	High	A0A0R0K962	Chlorophyll a-b binding protein, chloroplastic OS=Glycine max OX=3847 GN=100802922 PE=3 SV=1	UP-soybean	NCBI-viridiplantae	28	4		15	3	1	252	28	7.42	24.63	metabolic process	membrane		Pf00504	100802922	GLYMA04G33360	LOC100802922	4	Photosynthesis - antenna proteins
96	High	I1JCY0	Chlorophyll a-b binding protein, chloroplastic OS=Glycine max OX=3847 GN=GLYMA_02G064700 PE=3 SV=1	UP-soybean	NCBI-viridiplantae	13	4		17	4	1	246	26.7	6.68	36.92	metabolic process;response to stimulus	membrane		Pf00504	100305992	GLYMA02G07180	LOC100305992	2
			Cytochrome b559 subunit alpha SUM				4
			Cytochrome b-c1 complex subunit 7 OS=Glycine max OX=3847 SUM				4
			Cytochrome b-c1 complex subunit Rieske, mitochondrial OS=Glycine max OX=3847 SUM				4
248	High	I1JXC1	Elongation factor Tu OS=Glycine max OX=3847 GN=100805960 PE=3 SV=1	UP-soybean	NCBI-viridiplantae	11	4		4	4	1	480	52.2	6.68	9.24	metabolic process		catalytic activity;nucleotide binding;RNA binding	Pf00009, Pf03143, Pf03144, Pf14578	100805960	GLYMA04G36250	LOC100805960	4
213	High	K7MXZ0	GrpE protein homolog OS=Glycine max OX=3847 GN=100820521 PE=3 SV=1	UP-soybean	NCBI-viridiplantae	12	4		6	4	1	338	37.6	4.64	11.93	cell organization and biogenesis;metabolic process;regulation of biological process	mitochondrion;nucleus;organelle lumen	enzyme regulator activity;nucleotide binding;protein binding	Pf01025, Pf06248	100820521	GLYMA19G29841	LOC100820521	19
177	High	Q5QJB6	Harpin binding protein 1 OS=Glycine max OX=3847 GN=HrBP1 PE=2 SV=1	UP-soybean	NCBI-viridiplantae	18	4		9	4	1	265	28.4	8.15	18.59				Pf04755	548055	GLYMA20G34960	HRBP1	20
129	High	A0A0R0HEQ3	Histone H2B OS=Glycine max OX=3847 GN=100778668 PE=3 SV=1	UP-soybean	NCBI-viridiplantae	29	4		13	4	1	149	16.2	10.08	13.76		chromosome;nucleus	DNA binding;protein binding	Pf00125	100778668; 100776374	GLYMA12G07050; GLYMA12G07040	LOC100777254; LOC100778668; LOC100776374	12
68	High	A0A0P0X6U8	Os07g0489500 protein OS=Oryza sativa subsp. japonica OX=39947 GN=Os07g0489500 PE=4 SV=1		NCBI-viridiplantae	17	4		25	4	1	254	28.5	9.7	45.25	metabolic process	ribosome	protein binding;structural molecule activity	Pf00240, Pf01020, Pf11976, Pf13881, Pf14560	4343261	OS07G0489500	Os07g0489500; LOC4343261	7
			Phospholipase D OS=Glycine max OX=3847 SUM				4
199	High	I1K5Z4	Phosphotransferase OS=Glycine max OX=3847 GN=100783175 PE=3 SV=1	UP-soybean	NCBI-viridiplantae	11	4		7	1	1	498	53.7	5.85	18.19	cellular homeostasis;metabolic process	cytosol	catalytic activity;enzyme regulator activity;nucleotide binding	Pf00349, Pf03727	100783175	GLYMA05G35890	LOC100783175	5	Fructose and mannose metabolism; Glycolysis / Gluconeogenesis; Starch and sucrose metabolism; Amino sugar and nucleotide sugar metabolism; Metabolic pathways; Galactose metabolism; Biosynthesis of secondary metabolites; Carbon metabolism
208	High	I1KPW6	Phosphotransferase OS=Glycine max OX=3847 GN=100808324 PE=3 SV=1	UP-soybean	NCBI-viridiplantae	11	4		6	1	1	498	53.6	5.96	16.09	cellular homeostasis;metabolic process	cytosol	catalytic activity;enzyme regulator activity;nucleotide binding	Pf00349, Pf03727	100808324	GLYMA08G03730	LOC100808324	8	Starch and sucrose metabolism; Fructose and mannose metabolism; Amino sugar and nucleotide sugar metabolism; Metabolic pathways; Galactose metabolism; Biosynthesis of secondary metabolites; Carbon metabolism; Glycolysis / Gluconeogenesis
46	High	Q2PMN3	Photosystem I iron-sulfur center OS=Glycine max OX=3847 GN=psaC PE=3 SV=1	UP-soybean	NCBI-viridiplantae	63	4		38	4	1	81	9	7.08	67.37	metabolic process;transport	membrane	catalytic activity;metal ion binding	Pf00037, Pf12838, Pf13183, Pf13187, Pf13237, Pf14697	3989360		psaC		Metabolic pathways; Photosynthesis
102	High	P18566	Ribulose bisphosphate carboxylase small chain A, chloroplastic OS=Oryza sativa subsp. japonica OX=39947 GN=RBCS-A PE=2 SV=2		NCBI-viridiplantae	18	4		16	2	1	175	19.6	8.85	30.16	metabolic process		catalytic activity	Pf00101, Pf12338	4352014	OS12G0291100	Os12g0291100; LOC4352014	12	Glyoxylate and dicarboxylate metabolism; Metabolic pathways; Carbon fixation in photosynthetic organisms; Carbon metabolism
257	High	P24095	Seed linoleate 9S-lipoxygenase OS=Glycine max OX=3847 GN=LOX1.4 PE=1 SV=1	UP-soybean	NCBI-viridiplantae	5	4		4	3	1	864	96.8	6.15	8.52	metabolic process	cytoplasm	catalytic activity;metal ion binding;protein binding	Pf00305, Pf01477	547835		LOC547835	7	Linoleic acid metabolism
			Sucrose synthase OS=Glycine max OX=3847 SUM				4
258	High	I1NG28	Uncharacterized protein OS=Glycine max OX=3847 GN=100776184 PE=4 SV=1	UP-soybean	NCBI-viridiplantae	9	4		4	1	1	631	69.8	5.6	5.61		membrane	metal ion binding	Pf02225, Pf12662, Pf12785, Pf12947, Pf14670	100776184	GLYMA20G27000	LOC100776184	20
256	High	A0A0R4J2L6	Uncharacterized protein OS=Glycine max OX=3847 GN=100778773 PE=4 SV=1	UP-soybean	NCBI-viridiplantae	5	4		4	4	1	1078	121.3	6.13	5.45	metabolic process		catalytic activity;metal ion binding	Pf00675, Pf05193, Pf08367	100778773	GLYMA01G45650	LOC100778773	1
214	High	I1N627	Uncharacterized protein OS=Glycine max OX=3847 GN=100779369 PE=4 SV=1	UP-soybean	NCBI-viridiplantae	16	4		6	4	1	286	31.5	5.24	12.75				Pf01145	100779369	GLYMA19G02370	LOC100779369; HIR1	19
227	High	I1MC31	Uncharacterized protein OS=Glycine max OX=3847 GN=100779976 PE=3 SV=1	UP-soybean	NCBI-viridiplantae	6	4		5	3	1	847	97.3	5.02	7.11	metabolic process;response to stimulus		nucleotide binding;protein binding	Pf00183, Pf02518, Pf13589	100779976	GLYMA14G40320	LOC100779976	14
226	High	I1KC56	Uncharacterized protein OS=Glycine max OX=3847 GN=100781379 PE=3 SV=1	UP-soybean	NCBI-viridiplantae	11	4		5	4	1	487	53.3	6.8	12.67	metabolic process	cytoplasm	catalytic activity;metal ion binding	Pf02127, Pf05343	100781379	GLYMA06G18040	LOC100781379	6
247	High	I1L068	Uncharacterized protein OS=Glycine max OX=3847 GN=100784816 PE=4 SV=1	UP-soybean	NCBI-viridiplantae	22	4		4	4	1	211	23.1	7.42	8.77	regulation of biological process;response to stimulus	endosome;membrane	catalytic activity;nucleotide binding	Pf00009, Pf00025, Pf00071, Pf01926, Pf08477	100784816; 732635	GLYMA09G01950; GLYMA15G12880	LOC100784816; RAB2	9; 15
232	High	I1KYK7	Uncharacterized protein OS=Glycine max OX=3847 GN=100785532 PE=3 SV=1	UP-soybean	NCBI-viridiplantae	7	4		5	4	1	738	84.5	7.42	10.63	cell organization and biogenesis;metabolic process	Golgi;membrane	catalytic activity;DNA binding	Pf03552, Pf13632	100785532	GLYMA08G44310	LOC100785532	8
240	High	I1J637	Uncharacterized protein OS=Glycine max OX=3847 GN=100788017 PE=4 SV=1	UP-soybean	NCBI-viridiplantae	13	4		5	2	1	368	41.7	5.78	6.32	metabolic process	cytosol;Golgi	catalytic activity	Pf03214	100788017	GLYMA01G07930	LOC100788017	1	Amino sugar and nucleotide sugar metabolism
235	High	I1LEM3	Uncharacterized protein OS=Glycine max OX=3847 GN=100788256 PE=4 SV=1	UP-soybean	NCBI-viridiplantae	5	4		5	4	1	725	79.4	7.91	5.7	transport	membrane	catalytic activity;nucleotide binding;transporter activity	Pf00005, Pf01061, Pf03193, Pf03215, Pf12698, Pf13191, Pf13207, Pf13304	100788256	GLYMA10G41110	LOC100788256	10
254	High	I1LVS0	Uncharacterized protein OS=Glycine max OX=3847 GN=100790270 PE=4 SV=1	UP-soybean	NCBI-viridiplantae	17	4		4	1	1	277	29.7	8.57	4.94	transport	membrane		Pf01459	100790270	GLYMA13G01040	LOC100790270	13
212	High	K7LE00	Uncharacterized protein OS=Glycine max OX=3847 GN=100791034 PE=4 SV=1	UP-soybean	NCBI-viridiplantae	9	4		6	4	1	710	77.6	8.95	12.9	transport	membrane	catalytic activity;nucleotide binding;transporter activity	Pf00005, Pf00664	100791034	GLYMA09G27213	LOC100791034	9	ABC transporters
250	High	C6TA29	Uncharacterized protein OS=Glycine max OX=3847 GN=100791908 PE=2 SV=1	UP-soybean	NCBI-viridiplantae	12	4		4	4	1	297	30.7	9.38	8.53	transport	membrane	transporter activity	Pf00153	100791908	GLYMA01G13170	LOC100791908	1
211	High	C6THL8	Uncharacterized protein OS=Glycine max OX=3847 GN=100793480 PE=2 SV=1	UP-soybean	NCBI-viridiplantae	12	4		6	4	1	386	44	5.57	14.91	cell organization and biogenesis;metabolic process	cytosol;nucleus	protein binding;structural molecule activity	Pf01399	100793480	GLYMA01G01460	LOC100793480	1	Proteasome
191	High	I1KLP7	Uncharacterized protein OS=Glycine max OX=3847 GN=100794336 PE=4 SV=1	UP-soybean	NCBI-viridiplantae	8	4		8	1	1	406	44	9.45	17.59	transport	membrane	transporter activity	Pf03151	100794336	GLYMA07G32190	LOC100794336	7
234	High	I1M4Y9	Uncharacterized protein OS=Glycine max OX=3847 GN=100794483 PE=4 SV=1	UP-soybean	NCBI-viridiplantae	6	4		5	4	1	800	87.5	7.58	11.86	transport	membrane	transporter activity	Pf01103, Pf07244	100794483	GLYMA13G41370	LOC100794483	13
253	High	I1MSR7	Uncharacterized protein OS=Glycine max OX=3847 GN=100797369 PE=4 SV=1	UP-soybean	NCBI-viridiplantae	17	4		4	1	1	277	29.9	8.92	7.04	transport	membrane		Pf01459	100797369	GLYMA17G07140	LOC100797369	17
209	High	I1LJY2	Uncharacterized protein OS=Glycine max OX=3847 GN=100801140 PE=4 SV=1	UP-soybean	NCBI-viridiplantae	12	4		6	4	1	516	55.5	8.65	9.32				Pf13460	100801140	GLYMA11G14410	LOC100801140	11
229	High	I1LMA5	Uncharacterized protein OS=Glycine max OX=3847 GN=100802040 PE=3 SV=1	UP-soybean	NCBI-viridiplantae	6	4		5	4	1	747	81.3	6.7	10.75	metabolic process	membrane	catalytic activity	Pf00111, Pf00384, Pf09326, Pf10588, Pf13510	100802040	GLYMA11G33480	LOC100802040	11	Oxidative phosphorylation; Metabolic pathways
201	High	C6TD38	Uncharacterized protein OS=Glycine max OX=3847 GN=100805113 PE=2 SV=1	UP-soybean	NCBI-viridiplantae	34	4		7	1	1	207	22	6.95	10.27	metabolic process	cytoplasm;membrane	catalytic activity;nucleotide binding	Pf00258, Pf03358, Pf12641	100805113	GLYMA07G30750	LOC100805113	7	Ubiquinone and other terpenoid-quinone biosynthesis; Biosynthesis of secondary metabolites
203	High	I1KGJ0	Uncharacterized protein OS=Glycine max OX=3847 GN=100806025 PE=3 SV=1	UP-soybean	NCBI-viridiplantae	3	4		7	3	1	1482	167.6	7.93	16.57	transport	membrane	catalytic activity;nucleotide binding;transporter activity	Pf00005, Pf01061, Pf08370, Pf13304, Pf13476, Pf14510	100806025	GLYMA07G01860	LOC100806025	7
249	High	I1MBI6	Uncharacterized protein OS=Glycine max OX=3847 GN=100810630 PE=4 SV=1	UP-soybean	NCBI-viridiplantae	4	4		4	4	1	996	109.8	6.19	9.97		membrane			100810630	GLYMA14G38140	LOC100810630	14
130	High	A0A0R4J2P7	Uncharacterized protein OS=Glycine max OX=3847 GN=100817464 PE=4 SV=1	UP-soybean	NCBI-viridiplantae	28	4		13	4	1	260	28.5	6.4	30.71	cellular homeostasis;metabolic process;regulation of biological process		antioxidant activity;catalytic activity	Pf00578, Pf08534, Pf10417, Pf13905	100817464	GLYMA02G35780	LOC100817464	2
259	High	A0A0R4J2L4	Uncharacterized protein OS=Glycine max OX=3847 GN=GLYMA_01G241000 PE=4 SV=1	UP-soybean	NCBI-viridiplantae	6	4		4	3	1	669	73.8	7.24	5.69	metabolic process	membrane	catalytic activity;nucleotide binding	Pf00069, Pf01636, Pf01657, Pf07714, Pf11883	100305391	GLYMA01G45181	LOC100305391	1
131	High	A0A0R0HXE9	Uncharacterized protein OS=Glycine max OX=3847 GN=GLYMA_10G042000 PE=4 SV=1	UP-soybean	NCBI-viridiplantae	28	4		13	4	1	172	18.7	9.99	20.92	metabolic process			Pf02427	100811078		LOC100811078	10
225	High	K7LNW5	Uncharacterized protein OS=Glycine max OX=3847 GN=GLYMA_11G099300 PE=3 SV=1	UP-soybean	NCBI-viridiplantae	15	4		5	4	1	233	24.8	7.65	12.23	metabolic process	ribosome	structural molecule activity	Pf00542	100779891	GLYMA11G10550	LOC100779891	11
70	High	A0A0R0GYG1	Uncharacterized protein OS=Glycine max OX=3847 GN=GLYMA_13G357300 PE=4 SV=1	UP-soybean	NCBI-viridiplantae	40	4		23	3	1	139	14.8	9.99	42.05	metabolic process			Pf03244	100500540		LOC100500540	13
287	High	I1KH71	Acetyltransferase component of pyruvate dehydrogenase complex OS=Glycine max OX=3847 GN=100804938 PE=3 SV=1	UP-soybean	NCBI-viridiplantae	7	3		3	3	1	547	59.4	7.91	6.76	metabolic process	organelle lumen	catalytic activity	Pf00198, Pf00364, Pf02817	100804938	GLYMA07G03930	LOC100804938	7
283	High	I1N6A5	Alpha-1,4 glucan phosphorylase OS=Glycine max OX=3847 GN=100806646 PE=3 SV=1	UP-soybean	NCBI-viridiplantae	4	3		3	3	1	981	110.3	5.47	5.86	metabolic process	cytoplasm	catalytic activity	Pf00343, Pf14732	100806646	GLYMA19G03490	LOC100806646	19	Starch and sucrose metabolism; Biosynthesis of secondary metabolites; Metabolic pathways
295	High	O03376	Alternative oxidase 3, mitochondrial OS=Glycine max OX=3847 GN=AOX3 PE=1 SV=1	UP-soybean	NCBI-viridiplantae	10	3		3	3	1	326	37	8.81	5.97	metabolic process;transport	membrane;mitochondrion	catalytic activity;metal ion binding	Pf01786	548077		AOX3	8
142	High	A0A0R0HSU1	Ammonium transporter OS=Glycine max OX=3847 GN=100796502 PE=3 SV=1	UP-soybean	NCBI-viridiplantae	9	3		12	3	1	500	53.3	7.3	34.58	transport	membrane	transporter activity	Pf00909	100796502	GLYMA10G26690	LOC100796502	10
272	High	I1LXX8	Carboxypeptidase OS=Glycine max OX=3847 GN=100778342 PE=3 SV=1	UP-soybean	NCBI-viridiplantae	6	3		4	3	1	488	54.2	6.62	7.98	metabolic process		catalytic activity	Pf00450	100778342	GLYMA13G14410	LOC100778342	13
118	High	I1KHL4	Chlorophyll a-b binding protein, chloroplastic OS=Glycine max OX=3847 GN=100784089 PE=3 SV=1	UP-soybean	NCBI-viridiplantae	22	3		14	3	1	282	30.8	6.39	27.79	metabolic process;response to stimulus	membrane		Pf00504	100784089	GLYMA07G05320	LOC100784089	7
155	High	A0A0R0JQ91	Chlorophyll a-b binding protein, chloroplastic OS=Glycine max OX=3847 GN=100798548 PE=3 SV=1	UP-soybean	NCBI-viridiplantae	17	3		11	2	1	252	27.9	7.44	20.79	metabolic process	membrane		Pf00504	100798548		LOC100798548	6	Photosynthesis - antenna proteins
233	High	C6SXJ9	Cytochrome b-c1 complex subunit 7 OS=Glycine max OX=3847 GN=100499867 PE=2 SV=1	UP-soybean	NCBI-viridiplantae	30	3		5	3	1	122	14.6	9.61	11.58	cell organization and biogenesis;metabolic process;transport	membrane;mitochondrion	catalytic activity;transporter activity	Pf02271	100499867	GLYMA14G15170	LOC100499867	14	Oxidative phosphorylation; Metabolic pathways
205	High	Q02226	Cytochrome c oxidase subunit 2, mitochondrial (Fragment) OS=Glycine max OX=3847 GN=COX2 PE=3 SV=1	UP-soybean	NCBI-viridiplantae	9	3		7	3	1	394	44.3	6.6	8.07	metabolic process;transport	membrane;mitochondrion	catalytic activity;metal ion binding;transporter activity	Pf00116, Pf02790	100782702		LOC100782702	9
			Dirigent protein OS=Glycine max OX=3847 SUM				3
318	High	C6TNT2	EF1Bgamma class glutathione S-transferase OS=Glycine max OX=3847 GN=100787125 PE=2 SV=1	UP-soybean	NCBI-viridiplantae	11	3		3	3	1	419	47.6	6.24	1.81	metabolic process	cytoplasm;nucleus	catalytic activity;protein binding;RNA binding	Pf00043, Pf00647, Pf02798, Pf13409, Pf13410, Pf13417, Pf14497	100787125	GLYMA16G00360	LOC100787125	16
255	High	A0A0R0ESZ8	Elongation factor 1-alpha OS=Glycine max OX=3847 GN=100785429 PE=3 SV=1	UP-soybean	NCBI-viridiplantae	8	3		4	3	1	447	49.2	9.07	9.28	metabolic process	cytoplasm	catalytic activity;nucleotide binding;RNA binding	Pf00009, Pf03143, Pf03144	100785429	GLYMA19G07240	LOC100785429	19	RNA transport
			Eukaryotic translation initiation factor 3 subunit L OS=Glycine max OX=3847 SUM				3
260	High	I1JIE0	Ferritin OS=Glycine max OX=3847 GN=100787160 PE=3 SV=1	UP-soybean	NCBI-viridiplantae	14	3		4	1	1	250	28.1	6.89	7.6	cellular homeostasis;metabolic process;transport	cytoplasm	catalytic activity;metal ion binding	Pf00210	100787160	GLYMA02G43040	LOC100787160; FER2-1	2
296	High	I1N5S0	Formate dehydrogenase, mitochondrial OS=Glycine max OX=3847 GN=100797606 PE=3 SV=1	UP-soybean	NCBI-viridiplantae	8	3		3	3	1	389	42.8	6.77	3.86	metabolic process	mitochondrion	catalytic activity;nucleotide binding	Pf00389, Pf02826	100797606	GLYMA19G01210	LOC100797606	19
265	High	D6C4Z9	HSP90-1 OS=Glycine max OX=3847 GN=GLYMA_18G074100 PE=2 SV=1	UP-soybean	NCBI-viridiplantae	5	3		4	2	1	702	80.3	5.02	9.01	metabolic process;response to stimulus		nucleotide binding;protein binding	Pf00183, Pf02518, Pf13589	100194423	GLYMA18G08220	HSP90-1	18
292	High	I1LBC8	Mitochondrial Rho GTPase OS=Glycine max OX=3847 GN=100805555 PE=3 SV=1	UP-soybean	NCBI-viridiplantae	7	3		3	3	1	646	71.9	5.59	6.63	cell organization and biogenesis;regulation of biological process;response to stimulus	membrane;mitochondrion	catalytic activity;metal ion binding;nucleotide binding	Pf00071, Pf08355, Pf08356, Pf08477	100805555	GLYMA10G29580	LOC100805555	10
262	High	M1FQK8	NADH dehydrogenase subunit 7 OS=Glycine max OX=3847 GN=nad7 PE=3 SV=1	UP-soybean	NCBI-viridiplantae	7	3		4	1	1	394	44.3	7.59	6.1	metabolic process	mitochondrion	catalytic activity;nucleotide binding	Pf00346	15308597		nad7	MT	Oxidative phosphorylation; Metabolic pathways
268	High	Q8HCQ3	NADH dehydrogenase subunit 7 OS=Oryza sativa subsp. japonica OX=39947 GN=nad7 PE=3 SV=1		NCBI-viridiplantae	7	3		4	1	1	394	44.2	7.05	5.63	metabolic process	mitochondrion	catalytic activity;nucleotide binding	Pf00346	6450198		nad7	MT	Oxidative phosphorylation; Metabolic pathways
315	High	Q0JQ62	Os01g0179700 protein OS=Oryza sativa subsp. japonica OX=39947 GN=Os01g0179700 PE=2 SV=1		NCBI-viridiplantae	19	3		3	2	1	203	22.5	5.71	4.22	regulation of biological process;response to stimulus;transport	membrane	catalytic activity;nucleotide binding	Pf00025, Pf00071, Pf04670, Pf08477, Pf09439	4325347	OS01G0179700	Os01g0179700; LOC4325347	1
57	High	A0A0P0VBL9	Os01g0899425 protein (Fragment) OS=Oryza sativa subsp. japonica OX=39947 GN=Os01g0899425 PE=4 SV=1		NCBI-viridiplantae	36	3		31	1	1	106	11.8	5.48	41.95	metabolic process		catalytic activity;metal ion binding	Pf00016, Pf00223		OS01G0899425		1
316	High	Q10NX2	Os03g0255500 protein OS=Oryza sativa subsp. japonica OX=39947 GN=LOC_Os03g15050 PE=2 SV=1		NCBI-viridiplantae	5	3		3	3	1	663	73.2	7.24	2.08	metabolic process	cytosol	catalytic activity;nucleotide binding	Pf01293	4332293	OS03G0255500	Os03g0255500; LOC4332293	3	Carbon fixation in photosynthetic organisms; Glycolysis / Gluconeogenesis; Citrate cycle (TCA cycle); Carbon metabolism; Pyruvate metabolism; Metabolic pathways; Biosynthesis of secondary metabolites
304	High	I1KDL4	Phosphoenolpyruvate carboxylase OS=Glycine max OX=3847 GN=Gmppc2 PE=2 SV=1	UP-soybean	NCBI-viridiplantae	3	3		3	1	1	967	110.6	6.05	4.17	metabolic process	cytosol;extracellular	catalytic activity	Pf00311	100820574	GLYMA06G33380	LOC100820574	6	Pyruvate metabolism; Metabolic pathways; Carbon metabolism; Carbon fixation in photosynthetic organisms
285	High	Q6Q2Z8	Phosphoenolpyruvate carboxylase OS=Glycine max OX=3847 GN=PEPC4 PE=2 SV=1	UP-soybean	NCBI-viridiplantae	3	3		3	1	1	966	110.5	6.42	5.04	metabolic process	cytosol;extracellular	catalytic activity	Pf00311	547756	GLYMA12G33820	PEPC4	12	Metabolic pathways; Carbon metabolism; Carbon fixation in photosynthetic organisms; Pyruvate metabolism
267	High	I1JI90	Phosphoinositide phospholipase C OS=Glycine max OX=3847 GN=GLYMA_02G257200 PE=4 SV=1	UP-soybean	NCBI-viridiplantae	6	3		4	3	1	600	68.8	6.06	6.41	metabolic process;regulation of biological process;response to stimulus		catalytic activity;protein binding;signal transducer activity	Pf00168, Pf00387, Pf00388, Pf09279	100037460	GLYMA02G42430	LOC100037460	2
243	High	K7MZJ0	Sucrose synthase OS=Glycine max OX=3847 GN=100802045 PE=3 SV=1	UP-soybean	NCBI-viridiplantae	4	3		5	3	1	812	92.2	6.38	9.94	metabolic process		catalytic activity	Pf00534, Pf00862	100802045	GLYMA19G40041	LOC100802045	19	Starch and sucrose metabolism; Metabolic pathways
215	High	I1MJ29	Uncharacterized protein OS=Glycine max OX=3847 GN=100170730 PE=3 SV=1	UP-soybean	NCBI-viridiplantae	8	3		6	3	1	371	40.8	8.97	9.75	metabolic process		catalytic activity;nucleotide binding	Pf00478, Pf01070, Pf01645, Pf02811, Pf03060	100170730	GLYMA15G40140	LOC100170730	15
143	High	C6SVU4	Uncharacterized protein OS=Glycine max OX=3847 GN=100499718 PE=2 SV=1	UP-soybean	NCBI-viridiplantae	20	3		12	3	1	164	17.7	9.7	21.03	metabolic process	membrane		Pf01241	100499718	GLYMA06G48030	LOC100499718	6	Photosynthesis; Metabolic pathways
293	High	I1N522	Uncharacterized protein OS=Glycine max OX=3847 GN=100775789 PE=3 SV=2	UP-soybean	NCBI-viridiplantae	5	3		3	3	1	698	76.7	8.63	6.88	transport	membrane	transporter activity	Pf00860, Pf00916, Pf01740, Pf13466, Pf13792	100775789	GLYMA18G52270	LOC100775789	18
244	High	I1KVA5	Uncharacterized protein OS=Glycine max OX=3847 GN=100776620 PE=4 SV=1	UP-soybean	NCBI-viridiplantae	5	3		5	3	1	469	49.8	8.59	9.64	transport	membrane;vacuole	transporter activity	Pf00916	100776620	GLYMA08G22300	LOC100776620	8
101	High	C6TFR5	Uncharacterized protein OS=Glycine max OX=3847 GN=100776789 PE=2 SV=1	UP-soybean	NCBI-viridiplantae	37	3		16	2	1	139	14.9	9.99	27.69	metabolic process			Pf03244	100776789	GLYMA15G01940	LOC100776789	15	Metabolic pathways; Photosynthesis
286	High	I1MDY6	Uncharacterized protein OS=Glycine max OX=3847 GN=100776794 PE=4 SV=1	UP-soybean	NCBI-viridiplantae	7	3		3	3	1	562	60.6	9.51	7.67	transport	membrane	transporter activity	Pf00939	100776794	GLYMA15G06110	LOC100776794	15
288	High	C6TGI0	Uncharacterized protein OS=Glycine max OX=3847 GN=100779203 PE=2 SV=1	UP-soybean	NCBI-viridiplantae	18	3		3	2	1	214	23.6	7.83	6.88	regulation of biological process;response to stimulus;transport		catalytic activity;nucleotide binding	Pf00025, Pf00071, Pf08477	100779203	GLYMA12G07070	LOC100779203	12	Endocytosis
251	High	K7LRX9	Uncharacterized protein OS=Glycine max OX=3847 GN=100782583 PE=4 SV=1	UP-soybean	NCBI-viridiplantae	7	3		4	3	1	720	80.2	7.62	8.96	metabolic process		catalytic activity	Pf00501	100782583	GLYMA11G36690	LOC100782583	11	Fatty acid biosynthesis; Fatty acid metabolism; Fatty acid degradation; Peroxisome; Metabolic pathways
238	High	I1MLF6	Uncharacterized protein OS=Glycine max OX=3847 GN=100782700 PE=4 SV=1	UP-soybean	NCBI-viridiplantae	5	3		5	1	1	674	73.9	5.45	12.15	transport	membrane	transporter activity	Pf03169	100782700	GLYMA16G05850	LOC100782700	16
303	High	I1KWI0	Uncharacterized protein OS=Glycine max OX=3847 GN=100783948 PE=4 SV=1	UP-soybean	NCBI-viridiplantae	9	3		3	2	1	353	40.1	5.92	4.45	metabolic process	cytosol;Golgi	catalytic activity	Pf03214	100783948	GLYMA08G27590	LOC100783948	8	Amino sugar and nucleotide sugar metabolism
236	High	I1JA15	Uncharacterized protein OS=Glycine max OX=3847 GN=100785186 PE=4 SV=1	UP-soybean	NCBI-viridiplantae	10	3		5	2	1	316	35.4	5.08	6.03		membrane			100785186	GLYMA01G42360	LOC100785186	1
307	High	I1KBT9	Uncharacterized protein OS=Glycine max OX=3847 GN=100791491 PE=4 SV=1	UP-soybean	NCBI-viridiplantae	8	3		3	3	1	598	68.7	5.67	3.37		membrane		Pf05602	100791491	GLYMA06G16940	LOC100791491	6
300	High	A0A0R0HAR3	Uncharacterized protein OS=Glycine max OX=3847 GN=100793566 PE=4 SV=1	UP-soybean	NCBI-viridiplantae	7	3		3	3	1	573	64.3	6.55	4.11	metabolic process		catalytic activity;metal ion binding	Pf00036, Pf00070, Pf07992, Pf13202	100793566		LOC100793566	12
192	High	A0A0R0GRY6	Uncharacterized protein OS=Glycine max OX=3847 GN=100794129 PE=3 SV=1	UP-soybean	NCBI-viridiplantae	12	3		8	1	1	314	35.2	4.81	11.17			protein binding	Pf00244	100794129		LOC100794129; SGF14K	14
217	High	I1KV08	Uncharacterized protein OS=Glycine max OX=3847 GN=100794691 PE=3 SV=1	UP-soybean	NCBI-viridiplantae	8	3		6	1	1	505	54.4	6.21	9.59	metabolic process	membrane	catalytic activity;metal ion binding	Pf00675, Pf05193	100794691	GLYMA08G21380	LOC100794691	8
294	High	I1JXP9	Uncharacterized protein OS=Glycine max OX=3847 GN=100796195 PE=3 SV=1	UP-soybean	NCBI-viridiplantae	4	3		3	3	1	922	102.5	6.55	6.28	metabolic process		catalytic activity;nucleotide binding;protein binding;RNA binding	Pf00004, Pf00910, Pf02151, Pf02861, Pf07724, Pf07728, Pf10431, Pf13177, Pf13191, Pf13401	100796195	GLYMA04G37740	LOC100796195	4
297	High	K7LG12	Uncharacterized protein OS=Glycine max OX=3847 GN=100797553 PE=4 SV=1	UP-soybean	NCBI-viridiplantae	8	3		3	3	1	520	58	7.64	4.3	metabolic process		catalytic activity	Pf00561, Pf12697	100797553	GLYMA09G39020	LOC100797553	9
290	High	I1JSB6	Uncharacterized protein OS=Glycine max OX=3847 GN=100797608 PE=4 SV=1	UP-soybean	NCBI-viridiplantae	9	3		3	3	1	396	44	8.34	6.15	metabolic process;transport		catalytic activity	Pf00106, Pf01073, Pf01370, Pf02254, Pf04321, Pf05368, Pf08659, Pf13460	100797608	GLYMA04G00270	LOC100797608	4
310	High	I1MDY5	Uncharacterized protein OS=Glycine max OX=3847 GN=100797867 PE=4 SV=1	UP-soybean	NCBI-viridiplantae	5	3		3	3	1	524	57.2	6.25	6.67		cytoplasm	catalytic activity	Pf01979, Pf04909, Pf13147, Pf13594	100797867	GLYMA15G06100	LOC100797867	15	Metabolic pathways; Pantothenate and CoA biosynthesis; Pyrimidine metabolism; beta-Alanine metabolism
291	High	I1MPM3	Uncharacterized protein OS=Glycine max OX=3847 GN=100798235 PE=4 SV=2	UP-soybean	NCBI-viridiplantae	3	3		3	3	1	1337	147.6	6.09	5.73	metabolic process		catalytic activity;enzyme regulator activity;nucleotide binding;protein binding	Pf00082, Pf01025, Pf12580	100798235	GLYMA16G30190	LOC100798235	16
237	High	I1N7U4	Uncharacterized protein OS=Glycine max OX=3847 GN=100799897 PE=4 SV=1	UP-soybean	NCBI-viridiplantae	5	3		5	1	1	674	74	5.17	12.13	transport	membrane	transporter activity	Pf03169	100799897	GLYMA19G26500	LOC100799897	19
206	High	A0A0R0HF31	Uncharacterized protein OS=Glycine max OX=3847 GN=100801348 PE=3 SV=1	UP-soybean	NCBI-viridiplantae	10	3		7	1	1	261	29.4	4.78	9.88			protein binding	Pf00244	100801348	GLYMA12G33800	LOC100801348; SGF14O	12
320	High	I1K6N2	Uncharacterized protein OS=Glycine max OX=3847 GN=100805621 PE=4 SV=1	UP-soybean	NCBI-viridiplantae	13	3		3	3	1	253	27.7	8.18	4.09					100805621	GLYMA05G38160	LOC100805621	5
313	High	I1KZI4	Uncharacterized protein OS=Glycine max OX=3847 GN=100806389 PE=4 SV=1	UP-soybean	NCBI-viridiplantae	7	3		3	3	1	466	50.3	5.92	2.65	metabolic process		catalytic activity	Pf00463, Pf13714	100806389	GLYMA08G47730	LOC100806389	8
216	High	I1K7F0	Uncharacterized protein OS=Glycine max OX=3847 GN=100807408 PE=3 SV=1	UP-soybean	NCBI-viridiplantae	6	3		6	1	1	696	74.3	6.24	7.91	cell organization and biogenesis;metabolic process;regulation of biological process;response to stimulus	membrane;mitochondrion	catalytic activity;nucleotide binding;protein binding	Pf00004, Pf00158, Pf01057, Pf01078, Pf01434, Pf05496, Pf06068, Pf07724, Pf07728, Pf13191, Pf13207, Pf13401	100807408	GLYMA06G02200	LOC100807408	6
239	High	I1L5L0	Uncharacterized protein OS=Glycine max OX=3847 GN=100808020 PE=4 SV=1	UP-soybean	NCBI-viridiplantae	9	3		5	1	1	376	40.1	8.9	11.59				Pf11891	100808020	GLYMA09G36110	LOC100808020	9
261	High	I1JUU2	Uncharacterized protein OS=Glycine max OX=3847 GN=100809310 PE=4 SV=2	UP-soybean	NCBI-viridiplantae	7	3		4	3	1	489	54.9	6.05	7.74			catalytic activity	Pf14249	100809310	GLYMA04G08750	LOC100809310	4	Biosynthesis of secondary metabolites; Ubiquinone and other terpenoid-quinone biosynthesis; Metabolic pathways
179	High	I1KGH6	Uncharacterized protein OS=Glycine max OX=3847 GN=100810990 PE=3 SV=1	UP-soybean	NCBI-viridiplantae	8	3		9	1	1	505	54.4	6.27	14.28	metabolic process	membrane	catalytic activity;metal ion binding	Pf00675, Pf05193	100810990	GLYMA07G01720	LOC100810990	7
314	High	K7MXK9	Uncharacterized protein OS=Glycine max OX=3847 GN=100811435 PE=4 SV=1	UP-soybean	NCBI-viridiplantae	5	3		3	3	1	692	77.3	7.94	5.98	metabolic process		catalytic activity	Pf00561, Pf03982, Pf12697	100811435	GLYMA19G27200	LOC100811435	19
301	High	A0A0R0HEI5	Uncharacterized protein OS=Glycine max OX=3847 GN=100815181 PE=3 SV=1	UP-soybean	NCBI-viridiplantae	7	3		3	3	1	530	58.2	7.09	5.91	metabolic process		catalytic activity	Pf00155, Pf00202	100815181		LOC100815181	11
176	High	A0A0R0JKU3	Uncharacterized protein OS=Glycine max OX=3847 GN=100817028 PE=3 SV=1	UP-soybean	NCBI-viridiplantae	16	3		9	3	1	215	23.4	5.83	17.28	metabolic process;transport	membrane	transporter activity	Pf00430	100817028		LOC100817028	6	Photosynthesis; Oxidative phosphorylation; Metabolic pathways
282	High	A0A0R0HCH3	Uncharacterized protein OS=Glycine max OX=3847 GN=100818590 PE=4 SV=1	UP-soybean	NCBI-viridiplantae	9	3		3	1	1	372	39.8	8.72	6.92				Pf11891	100818590	GLYMA12G01221	LOC100818590	12
252	High	A0A0R0H6W8	Uncharacterized protein OS=Glycine max OX=3847 GN=732604 PE=3 SV=1	UP-soybean	NCBI-viridiplantae	14	3		4	3	1	287	30.8	8.13	8.27	transport	membrane	transporter activity	Pf00230	732604		PIP2; LOC732604	12
302	High	K7K5E9	Uncharacterized protein OS=Glycine max OX=3847 GN=GLYMA_01G231900 PE=4 SV=1	UP-soybean	NCBI-viridiplantae	14	3		3	3	1	327	36.3	8.09	3.74	metabolic process		catalytic activity	Pf00355, Pf13806	100791021	GLYMA01G44220	LOC100791021	1
140	High	A0A0R0KXC5	Uncharacterized protein OS=Glycine max OX=3847 GN=GLYMA_02G009600 PE=3 SV=1	UP-soybean	NCBI-viridiplantae	15	3		12	3	1	223	25.7	8.38	21.29	regulation of biological process;response to stimulus		catalytic activity;nucleotide binding;protein binding;signal transducer activity	Pf00025, Pf00071, Pf00503, Pf01926, Pf04670, Pf08477, Pf09439	100797931		LOC100797931	2
264	High	I1JEI0	Uncharacterized protein OS=Glycine max OX=3847 GN=GLYMA_02G120900 PE=4 SV=2	UP-soybean	NCBI-viridiplantae	9	3		4	1	1	368	41.5	5.97	6.19	metabolic process	cytosol;Golgi	catalytic activity	Pf03214	100809983	GLYMA02G13330	LOC100809983	2
156	High	A0A0R0JZ78	Uncharacterized protein OS=Glycine max OX=3847 GN=GLYMA_05G092300 PE=4 SV=1	UP-soybean	NCBI-viridiplantae	11	3		11	1	1	275	30.4	8.59	20.8	metabolic process;transport		nucleotide binding	Pf00006, Pf00306
289	High	A0A0R0I7Q2	Uncharacterized protein OS=Glycine max OX=3847 GN=GLYMA_10G298000 PE=4 SV=1	UP-soybean	NCBI-viridiplantae	3	3		3	3	1	1157	127.8	5.68	7.13	metabolic process		catalytic activity;nucleotide binding	Pf00686, Pf01326	100783273		LOC100783273	10
298	High	I1M2X3	Uncharacterized protein OS=Glycine max OX=3847 GN=GLYMA_13G266100 PE=4 SV=1	UP-soybean	NCBI-viridiplantae	3	3		3	3	1	999	110	5.71	4.91	metabolic process	membrane	catalytic activity;nucleotide binding;protein binding	Pf00069, Pf07714, Pf11721, Pf12799, Pf12819, Pf13855	732563	GLYMA13G34100	LOC732563	13
266	High	I1L5Z7	V-type proton ATPase subunit OS=Glycine max OX=3847 GN=100800553 PE=3 SV=1	UP-soybean	NCBI-viridiplantae	8	3		4	3	1	351	40.6	4.96	2.05	cellular homeostasis;transport	membrane	catalytic activity;transporter activity	Pf01992	100800553; 100780773	GLYMA18G49110; GLYMA09G37520	LOC100800553; LOC100780773	9; 18	Metabolic pathways; Phagosome; Oxidative phosphorylation
345	High	Q6Z2Z3	26S proteasome non-ATPase regulatory subunit 2 homolog OS=Oryza sativa subsp. japonica OX=39947 GN=Os02g0146700 PE=2 SV=1		NCBI-viridiplantae	3	2		2	2	1	898	98.1	5.21	3.27	metabolic process;regulation of biological process	nucleus;proteasome	catalytic activity;enzyme regulator activity	Pf01851	4328287	OS02G0146700	Os02g0146700; LOC4328287	2	Proteasome
245	High	A3BXL8	ABC transporter G family member 53 OS=Oryza sativa subsp. japonica OX=39947 GN=ABCG53 PE=2 SV=1		NCBI-viridiplantae	2	2		5	1	1	1446	162.7	7.02	10.42	transport	membrane	catalytic activity;nucleotide binding;transporter activity	Pf00005, Pf01061, Pf08370, Pf13304, Pf14510	9269190		Os09g0332700; LOC9269190	9
343	High	I1N814	Alpha-mannosidase OS=Glycine max OX=3847 GN=100795651 PE=3 SV=1	UP-soybean	NCBI-viridiplantae	2	2		2	1	1	1024	115.7	6.24	4.63	metabolic process	membrane;vacuole	catalytic activity;metal ion binding	Pf01074, Pf07748, Pf09261	100795651	GLYMA19G27660	LOC100795651	19	Other glycan degradation
374	High	O49046	Arginase OS=Glycine max OX=3847 GN=AG1 PE=2 SV=1	UP-soybean	NCBI-viridiplantae	8	2		2	2	1	350	38.6	6.38	3.75	metabolic process		catalytic activity;metal ion binding	Pf00491	547994		AG1	3	Arginine biosynthesis; Arginine and proline metabolism; Biosynthesis of amino acids; Biosynthesis of secondary metabolites; Metabolic pathways
263	High	Q2PMU9	ATP synthase epsilon chain, chloroplastic OS=Glycine max OX=3847 GN=atpE PE=3 SV=1	UP-soybean	NCBI-viridiplantae	28	2		4	2	1	134	14.7	5.54	8.11	metabolic process;transport	membrane	catalytic activity;transporter activity	Pf00401, Pf02823	3989273		atpE		Metabolic pathways; Photosynthesis; Oxidative phosphorylation
326	High	C6SYC1	ATP synthase subunit d, mitochondrial OS=Glycine max OX=3847 GN=100306184 PE=2 SV=1	UP-soybean	NCBI-viridiplantae	13	2		3	2	1	168	19.9	5.29	5.28	metabolic process;transport	membrane;mitochondrion	catalytic activity;transporter activity	Pf05873	100306184	GLYMA20G31790	LOC100306184	20	Metabolic pathways; Oxidative phosphorylation
384	High	I1KD09	ATP synthase subunit gamma OS=Glycine max OX=3847 GN=100813657 PE=3 SV=1	UP-soybean	NCBI-viridiplantae	8	2		2	2	1	324	35.4	9.06	3.75	metabolic process;transport		catalytic activity;transporter activity	Pf00231	100813657	GLYMA06G22050	LOC100813657	6
			Beta-adaptin-like protein OS=Glycine max OX=3847 SUM				2
370	High	I1KR46	Chlorophyll a-b binding protein, chloroplastic OS=Glycine max OX=3847 GN=100783223 PE=3 SV=1	UP-soybean	NCBI-viridiplantae	8	2		2	1	1	258	27.4	7.49	2.21	metabolic process;response to stimulus	membrane		Pf00504	100783223	GLYMA08G07880	LOC100783223	8	Metabolic pathways; Photosynthesis - antenna proteins
62	High	K7LWI6	Cytochrome b559 subunit alpha OS=Glycine max OX=3847 GN=GLYMA_12G232700 PE=3 SV=1	UP-soybean	NCBI-viridiplantae	13	2		28	1	1	142	16	5.05	73.18	metabolic process;transport	membrane	metal ion binding	Pf00283, Pf00284, Pf02419		GLYMA12G36132		12
83	High	Q7F2L7	Cytochrome b559 subunit alpha OS=Oryza sativa subsp. japonica OX=39947 GN=psbE PE=3 SV=1		NCBI-viridiplantae	27	2		21	1	1	83	9.4	4.78	54.35	metabolic process;transport	membrane	metal ion binding	Pf00283, Pf00284	3131413	OS03G0659233	psbE	3	Photosynthesis; Metabolic pathways
319	High	C6TIG2	Cytochrome b-c1 complex subunit Rieske, mitochondrial OS=Glycine max OX=3847 GN=100798615 PE=2 SV=1	UP-soybean	NCBI-viridiplantae	7	2		3	1	1	265	29.2	8.46	6.7	metabolic process;transport	membrane;mitochondrion	catalytic activity;transporter activity	Pf00355, Pf02921	100798615		LOC100798615	2	Oxidative phosphorylation; Metabolic pathways
322	High	I1JCZ8	Cytochrome b-c1 complex subunit Rieske, mitochondrial OS=Glycine max OX=3847 GN=100799135 PE=4 SV=1	UP-soybean	NCBI-viridiplantae	7	2		3	1	1	266	29.3	8.66	6.9	metabolic process;transport	membrane;mitochondrion	catalytic activity;transporter activity	Pf00355, Pf02921	100799135	GLYMA02G07340	LOC100799135	2	Oxidative phosphorylation; Metabolic pathways
218	High	I1J7J5	Dirigent protein OS=Glycine max OX=3847 GN=100807466 PE=3 SV=1	UP-soybean	NCBI-viridiplantae	11	2		6	2	1	188	20.9	9.04	10.56		extracellular	catalytic activity	Pf03018	100807466	GLYMA01G31750	LOC100807466; GMDIR22	1
383	High	C7S8C4	Germin-like protein 10 OS=Glycine max OX=3847 GN=100806553 PE=2 SV=1	UP-soybean	NCBI-viridiplantae	20	2		2	2	1	213	22.2	6.52	1.61		extracellular	metal ion binding	Pf00190, Pf07883, Pf12973	100806553	GLYMA15G19510	LOC100806553	15
305	High	A8C8H5	Glutamate decarboxylase OS=Glycine max OX=3847 GN=GAD PE=2 SV=1	UP-soybean	NCBI-viridiplantae	6	2		3	2	1	503	57.2	5.82	4.42	metabolic process		catalytic activity	Pf00266, Pf00282	547724	GLYMA18G04940	GAD	18	Alanine, aspartate and glutamate metabolism; beta-Alanine metabolism; Taurine and hypotaurine metabolism; Biosynthesis of secondary metabolites; Butanoate metabolism; Metabolic pathways
284	High	A0A0R4J2T4	Glutamine synthetase OS=Glycine max OX=3847 GN=547621 PE=3 SV=1	UP-soybean	NCBI-viridiplantae	8	2		3	1	1	356	39.3	6.44	7.07	metabolic process		catalytic activity;nucleotide binding	Pf00120, Pf03951	547621	GLYMA02G41120	GS1gamma2; LOC547621	2
207	High	C6SWA6	Histone H2A OS=Glycine max OX=3847 GN=100803534 PE=2 SV=1	UP-soybean	NCBI-viridiplantae	11	2		7	1	1	149	15.7	10.67	12.93	regulation of biological process	chromosome;nucleus	DNA binding;protein binding	Pf00125	100305705; 100803534	GLYMA15G04540; GLYMA15G04520	LOC100305705; LOC100803534	15
340	High	B0M1A1	Isocitrate lyase OS=Glycine max OX=3847 GN=100789036 PE=2 SV=1	UP-soybean	NCBI-viridiplantae	5	2		2	2	1	576	64.8	7.61	4.6	metabolic process		catalytic activity	Pf00463, Pf13714	100789036	GLYMA06G45950	ICL1	6	Metabolic pathways; Biosynthesis of secondary metabolites; Glyoxylate and dicarboxylate metabolism; Carbon metabolism
357	High	Q6K669	Leucine aminopeptidase 2, chloroplastic OS=Oryza sativa subsp. japonica OX=39947 GN=Os02g0794700 PE=2 SV=1		NCBI-viridiplantae	4	2		2	1	1	598	61.8	8.1	2.36	metabolic process	cytoplasm	catalytic activity;metal ion binding	Pf00883, Pf02789	4330999		P0700F06.36; Os02g0794900; LOC4330999	2
372	High	I1KHC6	Lipoxygenase OS=Glycine max OX=3847 GN=100793614 PE=3 SV=1	UP-soybean	NCBI-viridiplantae	2	2		2	2	1	927	104.3	7.49	3.86	metabolic process		catalytic activity;metal ion binding;protein binding	Pf00305, Pf01477	100793614	GLYMA07G04480	LOC100793614	7	Metabolic pathways; Biosynthesis of secondary metabolites; alpha-Linolenic acid metabolism; Linoleic acid metabolism
381	High	A0A0R0IYE6	Lipoxygenase OS=Glycine max OX=3847 GN=GLYMA_07G006900 PE=3 SV=1	UP-soybean	NCBI-viridiplantae	2	2		2	1	1	859	96.3	6.7	3.73	metabolic process		catalytic activity;metal ion binding;protein binding	Pf00305, Pf01477	547856		VLXC	7
377	High	Q2PMN7	NAD(P)H-quinone oxidoreductase subunit 1, chloroplastic OS=Glycine max OX=3847 GN=ndhA PE=3 SV=1	UP-soybean	NCBI-viridiplantae	8	2		2	2	1	363	40.7	5.01	4.44	metabolic process	membrane	catalytic activity	Pf00146	3989356		ndhA		Oxidative phosphorylation; Metabolic pathways
328	High	P0C337	NAD(P)H-quinone oxidoreductase subunit H, chloroplastic OS=Oryza sativa subsp. japonica OX=39947 GN=ndhH PE=3 SV=1		NCBI-viridiplantae	5	2		3	2	1	393	45.7	5.82	6.06	metabolic process;transport	membrane	catalytic activity;nucleotide binding	Pf00346	3131489; 3131485		ndhH; OrsajCp084		Oxidative phosphorylation; Metabolic pathways
299	High	Q2PMN6	NAD(P)H-quinone oxidoreductase subunit I, chloroplastic OS=Glycine max OX=3847 GN=ndhI PE=3 SV=1	UP-soybean	NCBI-viridiplantae	14	2		3	2	1	163	19	6.73	7.2	metabolic process	membrane	catalytic activity;metal ion binding	Pf00037, Pf12838, Pf13183, Pf13187, Pf13237, Pf13484	3989357		ndhI		Metabolic pathways; Oxidative phosphorylation
347	High	P31174	NAD(P)H-quinone oxidoreductase subunit J, chloroplastic OS=Glycine max OX=3847 GN=ndhJ PE=2 SV=2	UP-soybean	NCBI-viridiplantae	18	2		2	2	1	158	18.6	7.11	3.33	metabolic process;transport	membrane	catalytic activity	Pf00329	3989278; 547922		ndhJ; NDHK		Oxidative phosphorylation; Metabolic pathways
312	High	I1JB64	NADH dehydrogenase [ubiquinone] flavoprotein 1, mitochondrial OS=Glycine max OX=3847 GN=100777389 PE=3 SV=1	UP-soybean	NCBI-viridiplantae	5	2		3	2	1	482	52.9	8.05	7.93	metabolic process;transport	membrane;mitochondrion	catalytic activity;metal ion binding;nucleotide binding	Pf01512, Pf10531, Pf10589	100777389	GLYMA02G00590	LOC100777389	2	Oxidative phosphorylation; Metabolic pathways
308	High	Q35322	NADH dehydrogenase [ubiquinone] iron-sulfur protein 3 OS=Oryza sativa subsp. japonica OX=39947 GN=NAD9 PE=2 SV=2		NCBI-viridiplantae	13	2		3	2	1	190	23	7.5	3.98	metabolic process;transport	membrane;mitochondrion	catalytic activity	Pf00329
221	High	Q0DV66	Os03g0146400 protein OS=Oryza sativa subsp. japonica OX=39947 GN=Os03g0146400 PE=4 SV=1		NCBI-viridiplantae	3	2		6	1	1	529	59	7.96	5.2	cell death;defense response;metabolic process;response to stimulus	membrane	catalytic activity	Pf00355, Pf08417	4331611	OS03G0146400	Os03g0146400; LOC4331611	3
277	High	A0A0P0WA64	Os04g0419600 protein OS=Oryza sativa subsp. japonica OX=39947 GN=Os04g0419600 PE=3 SV=1		NCBI-viridiplantae	5	2		4	2	1	274	30.5	11.82	8.52		chromosome;nucleus	DNA binding;protein binding	Pf00125	4335823	OS04G0419600	Os04g0419600; LOC4335823	4
358	High	I1NJE8	Peptidyl-prolyl cis-trans isomerase OS=Glycine max OX=3847 GN=100777088 PE=3 SV=1	UP-soybean	NCBI-viridiplantae	8	2		2	2	1	253	27.1	9.48	2.13	metabolic process		catalytic activity	Pf00160	100777088	GLYMA20G39340	LOC100777088; GMCYP10	20
338	High	I1M5T2	Phospholipase D OS=Glycine max OX=3847 GN=100784434 PE=3 SV=1	UP-soybean	NCBI-viridiplantae	3	2		2	1	1	807	92	6.34	4.86	metabolic process	membrane	catalytic activity;metal ion binding;protein binding	Pf00168, Pf00614, Pf12357, Pf13091	100784434	GLYMA13G44170	LOC100784434	13	Ether lipid metabolism; Glycerophospholipid metabolism; Metabolic pathways; Biosynthesis of secondary metabolites; Endocytosis
353	High	I1KH24	Phospholipase D OS=Glycine max OX=3847 GN=100794849 PE=3 SV=1	UP-soybean	NCBI-viridiplantae	3	2		2	1	1	809	91.5	5.78	4.07	metabolic process	membrane	catalytic activity;metal ion binding;protein binding	Pf00168, Pf00614, Pf12357, Pf13091	100794849	GLYMA07G03490	LOC100794849	7	Biosynthesis of secondary metabolites; Endocytosis; Glycerophospholipid metabolism; Ether lipid metabolism; Metabolic pathways
220	High	Q8S857	Probable histone H2A variant 2 OS=Oryza sativa subsp. japonica OX=39947 GN=Os10g0418000 PE=2 SV=1		NCBI-viridiplantae	12	2		6	1	1	139	14.6	10.39	10.55	cell organization and biogenesis;regulation of biological process	chromosome;nucleus	DNA binding;protein binding	Pf00125	4348638	OS10G0418000	Os10g0418000; LOC4348638	10
369	High	Q69SV0	Probable L-ascorbate peroxidase 8, chloroplastic OS=Oryza sativa subsp. japonica OX=39947 GN=APX8 PE=1 SV=2		NCBI-viridiplantae	5	2		2	2	1	478	51.2	5.53	4.32	defense response;metabolic process;response to stimulus	membrane	antioxidant activity;catalytic activity;metal ion binding	Pf00141	4329643		Os02g0553200; LOC4329643	2	Ascorbate and aldarate metabolism; Glutathione metabolism
335	High	A0A0R4J4K4	Protein DETOXIFICATION OS=Glycine max OX=3847 GN=100795338 PE=3 SV=1	UP-soybean	NCBI-viridiplantae	6	2		2	2	1	504	54.3	6.23	4.96	transport	membrane	transporter activity	Pf01554	100795338	GLYMA12G32010	LOC100795338	12
			Transmembrane 9 superfamily member OS=Glycine max OX=3847 SUM				2
378	High	A0A0R0LBU3	Uncharacterized protein (Fragment) OS=Glycine max OX=3847 GN=GLYMA_01G0067001 PE=4 SV=1	UP-soybean	NCBI-viridiplantae	4	2		2	2	1	501	53.9	5.19	2.14				Pf02225, Pf04389, Pf09643	100797366		LOC100797366	1
361	High	A0A0R0K9H5	Uncharacterized protein (Fragment) OS=Glycine max OX=3847 GN=GLYMA_04G1764001 PE=4 SV=1	UP-soybean	NCBI-viridiplantae	4	2		2	1	1	643	69.7	5.33	4.81	metabolic process	membrane	catalytic activity	Pf07995	100776176		LOC100776176	4
362	High	A0A0R4J4C4	Uncharacterized protein OS=Glycine max OX=3847 GN=100170737 PE=3 SV=1	UP-soybean	NCBI-viridiplantae	8	2		2	2	1	287	31.7	7.11	4.14	metabolic process;response to stimulus	membrane	antioxidant activity;catalytic activity	Pf00141	100170737	GLYMA11G11460	LOC100170737	11	Glutathione metabolism; Ascorbate and aldarate metabolism
342	High	C5WLV2	Uncharacterized protein OS=Glycine max OX=3847 GN=100305375 PE=2 SV=1	UP-soybean	NCBI-viridiplantae	10	2		2	2	1	265	29.5	8.28	4.56		Golgi;membrane		Pf04367	100305375	GLYMA07G09300	LOC100305375	7
360	High	C6SYB8	Uncharacterized protein OS=Glycine max OX=3847 GN=100306181 PE=2 SV=1	UP-soybean	NCBI-viridiplantae	10	2		2	2	1	225	25.2	5.14	3.62				Pf04450, Pf13485	100306181	GLYMA20G26600	LOC100306181	20
306	High	K7M082	Uncharacterized protein OS=Glycine max OX=3847 GN=100500224 PE=4 SV=1	UP-soybean	NCBI-viridiplantae	13	2		3	2	1	220	24.9	9.35	2.55				Pf11317	100500224	GLYMA13G23640	LOC100500224	13
317	High	I1K6B7	Uncharacterized protein OS=Glycine max OX=3847 GN=100500452 PE=3 SV=1	UP-soybean	NCBI-viridiplantae	9	2		3	2	1	239	27.6	6.8	6.98	transport		catalytic activity;transporter activity	Pf01991	100500452	GLYMA05G37150	LOC100500452	5
363	High	I1JJT2	Uncharacterized protein OS=Glycine max OX=3847 GN=100527418 PE=3 SV=1	UP-soybean	NCBI-viridiplantae	10	2		2	2	1	220	25.4	6.47	3.17	transport	membrane		Pf01105	100527418	GLYMA02G47820	LOC100527418	2
348	High	I1KG00	Uncharacterized protein OS=Glycine max OX=3847 GN=100527672 PE=4 SV=1	UP-soybean	NCBI-viridiplantae	27	2		2	2	1	94	10.2	5.06	4.12		membrane;mitochondrion		Pf04418	100527672	GLYMA06G48350	LOC100527672	6
339	High	I1KCN2	Uncharacterized protein OS=Glycine max OX=3847 GN=100778890 PE=4 SV=2	UP-soybean	NCBI-viridiplantae	4	2		2	1	1	694	75	5.17	4.72	metabolic process		catalytic activity	Pf07995	100778890	GLYMA06G20070	LOC100778890	6
325	High	I1KM30	Uncharacterized protein OS=Glycine max OX=3847 GN=100781948 PE=4 SV=1	UP-soybean	NCBI-viridiplantae	6	2		3	2	1	449	49.8	8.79	6.19				Pf08263	100781948	GLYMA07G33950	LOC100781948	7
327	High	I1L1I7	Uncharacterized protein OS=Glycine max OX=3847 GN=100782177 PE=4 SV=1	UP-soybean	NCBI-viridiplantae	5	2		3	2	1	446	50	6.84	6.13	metabolic process		catalytic activity	Pf00155, Pf04863, Pf04864	100782177	GLYMA09G07330	LOC100782177	16; 9
375	High	I1JZP0	Uncharacterized protein OS=Glycine max OX=3847 GN=100783173 PE=4 SV=1	UP-soybean	NCBI-viridiplantae	11	2		2	2	1	413	43.6	6.92	2.83	metabolic process		catalytic activity	Pf00056, Pf01073, Pf02866	100783173	GLYMA05G01010	LOC100783173	5	Biosynthesis of secondary metabolites; Pyruvate metabolism; Cysteine and methionine metabolism; Metabolic pathways; Carbon metabolism; Glyoxylate and dicarboxylate metabolism; Carbon fixation in photosynthetic organisms; Citrate cycle (TCA cycle)
271	High	A0A0R0JJ40	Uncharacterized protein OS=Glycine max OX=3847 GN=100783904 PE=4 SV=1	UP-soybean	NCBI-viridiplantae	13	2		4	2	1	194	20.3	9.14	8.2		membrane		Pf06549	100783904	GLYMA06G20240	LOC100783904	6
354	High	I1MN14	Uncharacterized protein OS=Glycine max OX=3847 GN=100784113 PE=3 SV=1	UP-soybean	NCBI-viridiplantae	5	2		2	2	1	516	56.4	5.96	4.34	metabolic process		catalytic activity	Pf00026, Pf14541, Pf14543	100784113	GLYMA16G23140	LOC100784113	16
273	High	I1MUS7	Uncharacterized protein OS=Glycine max OX=3847 GN=100784314 PE=4 SV=1	UP-soybean	NCBI-viridiplantae	7	2		4	1	1	332	36.6	4.89	2.16	metabolic process	membrane	catalytic activity	Pf08996	100784314	GLYMA17G14240	LOC100784314	17
281	High	I1LU31	Uncharacterized protein OS=Glycine max OX=3847 GN=100784395 PE=3 SV=1	UP-soybean	NCBI-viridiplantae	6	2		3	2	1	474	53.2	7.84	6.67	metabolic process;response to stimulus		catalytic activity;metal ion binding	Pf00067	100784395	GLYMA12G31770	LOC100784395	12	Biosynthesis of secondary metabolites; alpha-Linolenic acid metabolism
367	High	I1MZN5	Uncharacterized protein OS=Glycine max OX=3847 GN=100786467 PE=3 SV=2	UP-soybean	NCBI-viridiplantae	3	2		2	2	1	953	104.9	6.4	3.9	metabolic process	membrane	catalytic activity;nucleotide binding;protein binding	Pf00069, Pf07714, Pf08263, Pf13855	100786467	GLYMA18G05710	LOC100786467	18
332	High	I1JGP8	Uncharacterized protein OS=Glycine max OX=3847 GN=100787686 PE=3 SV=1	UP-soybean	NCBI-viridiplantae	4	2		2	1	1	570	59.6	7.12	4.84	metabolic process	cytoplasm	catalytic activity;metal ion binding	Pf00883, Pf02789	100787686	GLYMA02G36530	LOC100787686	2	Glutathione metabolism; Metabolic pathways
341	High	A0A0R0JQT3	Uncharacterized protein OS=Glycine max OX=3847 GN=100789022 PE=4 SV=1	UP-soybean	NCBI-viridiplantae	7	2		2	2	1	386	44.6	5.27	4.28	regulation of biological process		enzyme regulator activity;protein binding	Pf01399, Pf10602	100789022	GLYMA05G02940	LOC100789022	5	Proteasome
373	High	I1LEA5	Uncharacterized protein OS=Glycine max OX=3847 GN=100789471 PE=4 SV=1	UP-soybean	NCBI-viridiplantae	3	2		2	1	1	696	78.5	6.07	3.54	metabolic process	membrane	catalytic activity;nucleotide binding	Pf00069, Pf01657, Pf07714	100789471	GLYMA10G39920	LOC100789471	10
379	High	C6TFJ8	Uncharacterized protein OS=Glycine max OX=3847 GN=100793725 PE=2 SV=1	UP-soybean	NCBI-viridiplantae	9	2		2	2	1	227	26.3	9.2	4.34	defense response;regulation of biological process;response to stimulus	membrane	signal transducer activity	Pf03168	100793725	GLYMA03G35930	LOC100793725	3
337	High	I1JU07	Uncharacterized protein OS=Glycine max OX=3847 GN=100793741 PE=4 SV=1	UP-soybean	NCBI-viridiplantae	13	2		2	2	1	215	23.8	4.96	4.05		membrane			100793741	GLYMA04G05810	LOC100793741	4
344	High	I1KUG6	Uncharacterized protein OS=Glycine max OX=3847 GN=100797704 PE=3 SV=1	UP-soybean	NCBI-viridiplantae	9	2		2	1	1	377	41.6	5.49	4.25			nucleotide binding	Pf00022	100797704	GLYMA08G19420	LOC100797704	8
388	High	I1KW58	Uncharacterized protein OS=Glycine max OX=3847 GN=100798233 PE=4 SV=2	UP-soybean	NCBI-viridiplantae	2	2		2	2	1	1034	113.8	6.34	4.16	metabolic process	membrane	catalytic activity;nucleotide binding;protein binding	Pf00069, Pf07714, Pf11721, Pf12799, Pf13855	100798233	GLYMA08G25600	LOC100798233	8
274	High	I1L3V2	Uncharacterized protein OS=Glycine max OX=3847 GN=100800013 PE=4 SV=1	UP-soybean	NCBI-viridiplantae	2	2		4	2	1	703	77.5	8.82	9.17	transport	membrane	transporter activity	Pf03169	100800013	GLYMA09G29410	LOC100800013	9
352	High	I1K0W7	Uncharacterized protein OS=Glycine max OX=3847 GN=100800098 PE=4 SV=1	UP-soybean	NCBI-viridiplantae	11	2		2	2	1	294	33.1	6.8	2.88				Pf07883	100800098	GLYMA05G05490	LOC100800098	5	Purine metabolism
359	High	I1JWT6	Uncharacterized protein OS=Glycine max OX=3847 GN=100801331 PE=4 SV=2	UP-soybean	NCBI-viridiplantae	13	2		2	2	1	183	21	5.44	4.54	metabolic process	membrane			100801331	GLYMA04G33290	LOC100801331	4
371	High	A0A0R0HYJ0	Uncharacterized protein OS=Glycine max OX=3847 GN=100803600 PE=4 SV=1	UP-soybean	NCBI-viridiplantae	5	2		2	2	1	827	89.6	7.06	2.56	metabolic process		catalytic activity	Pf00326, Pf00561, Pf12697	100803600		LOC100803600	10
356	High	I1LJG3	Uncharacterized protein OS=Glycine max OX=3847 GN=100803804 PE=4 SV=1	UP-soybean	NCBI-viridiplantae	11	2		2	1	1	256	27.3	6	3.75	metabolic process	cytoplasm;membrane	catalytic activity;nucleotide binding	Pf00258, Pf03358	100803804	GLYMA11G12790	LOC100803804	11	Biosynthesis of secondary metabolites; Ubiquinone and other terpenoid-quinone biosynthesis
321	High	I1K380	Uncharacterized protein OS=Glycine max OX=3847 GN=100804190 PE=4 SV=1	UP-soybean	NCBI-viridiplantae	5	2		3	2	1	375	40.2	7.24	6.3		membrane		Pf01476	100804190	GLYMA05G26420	LOC100804190	5
269	High	A0A0R0GP18	Uncharacterized protein OS=Glycine max OX=3847 GN=100805802 PE=4 SV=1	UP-soybean	NCBI-viridiplantae	13	2		4	2	1	336	34	8.68	8.32	metabolic process	membrane		Pf02298	100805802		LOC100805802	13
385	High	K7KZU4	Uncharacterized protein OS=Glycine max OX=3847 GN=100806017 PE=4 SV=1	UP-soybean	NCBI-viridiplantae	2	2		2	2	1	962	107.7	5.26	3.92	transport	cytosol;nucleus	protein binding;transporter activity	Pf03378, Pf03810, Pf08506	100806017	GLYMA07G06071	LOC100806017	7
365	High	I1L8Z3	Uncharacterized protein OS=Glycine max OX=3847 GN=100806067 PE=3 SV=1	UP-soybean	NCBI-viridiplantae	3	2		2	2	1	813	90	5.29	2.31	metabolic process;regulation of biological process;response to stimulus		catalytic activity;nucleotide binding;protein binding;RNA binding	Pf00004, Pf00158, Pf00910, Pf01057, Pf01078, Pf02359, Pf02933, Pf05496, Pf06068, Pf07724, Pf07728, Pf13191, Pf13207, Pf13238, Pf13401	100806067	GLYMA10G06480	LOC100806067	10	Protein processing in endoplasmic reticulum
346	High	I1LQ56	Uncharacterized protein OS=Glycine max OX=3847 GN=100809530 PE=4 SV=1	UP-soybean	NCBI-viridiplantae	11	2		2	1	1	254	27.1	5.99	3.79	metabolic process	cytoplasm;membrane	catalytic activity;nucleotide binding	Pf00258, Pf02525, Pf03358	100809530	GLYMA12G04940	LOC100809530	12	Ubiquinone and other terpenoid-quinone biosynthesis; Biosynthesis of secondary metabolites
350	High	I1MT85	Uncharacterized protein OS=Glycine max OX=3847 GN=100810510 PE=4 SV=1	UP-soybean	NCBI-viridiplantae	3	2		2	2	1	633	68.4	8.73	4.88	transport	membrane	catalytic activity;nucleotide binding;transporter activity	Pf00005, Pf00664, Pf13207, Pf13304, Pf13558	100810510	GLYMA17G08810	LOC100810510	17
270	High	I1K0F7	Uncharacterized protein OS=Glycine max OX=3847 GN=100810598 PE=4 SV=1	UP-soybean	NCBI-viridiplantae	8	2		4	1	1	321	35.6	4.83	2.42	metabolic process	membrane	catalytic activity	Pf08996	100810598	GLYMA05G03730	LOC100810598	5
323	High	I1MZM9	Uncharacterized protein OS=Glycine max OX=3847 GN=100811620 PE=4 SV=1	UP-soybean	NCBI-viridiplantae	10	2		3	2	1	229	25.8	9.64	6.1	metabolic process	membrane	catalytic activity	Pf11909	100811620	GLYMA18G05640	LOC100811620	18
324	High	I1J537	Uncharacterized protein OS=Glycine max OX=3847 GN=100813359 PE=4 SV=1	UP-soybean	NCBI-viridiplantae	3	2		3	2	1	701	77.9	8.84	6.51	transport	membrane	catalytic activity;nucleotide binding;transporter activity	Pf00005, Pf00664, Pf01926, Pf02463, Pf03193, Pf13207, Pf13558	100813359	GLYMA01G03160	LOC100813359	1
368	High	I1LUR9	Uncharacterized protein OS=Glycine max OX=3847 GN=100814163 PE=4 SV=1	UP-soybean	NCBI-viridiplantae	8	2		2	2	1	250	28.2	8.98	2.06	metabolic process		metal ion binding	Pf05757	100814163	GLYMA12G34320	LOC100814163	12	Metabolic pathways; Photosynthesis
349	High	I1M6E4	Uncharacterized protein OS=Glycine max OX=3847 GN=100814206 PE=4 SV=1	UP-soybean	NCBI-viridiplantae	3	2		2	2	1	641	70.3	6.95	2.84		membrane		Pf01594	100814206	GLYMA14G01560	LOC100814206	14
366	High	I1L659	Uncharacterized protein OS=Glycine max OX=3847 GN=100815138 PE=4 SV=1	UP-soybean	NCBI-viridiplantae	5	2		2	2	1	448	50.1	6.42	3.45				Pf03061	100815138	GLYMA09G38150	LOC100815138	9
329	High	A0A0R0GJU4	Uncharacterized protein OS=Glycine max OX=3847 GN=100816506 PE=4 SV=1	UP-soybean	NCBI-viridiplantae	6	2		3	2	1	616	67.2	5.43	6.22	metabolic process	membrane	catalytic activity	Pf02163	100816506		LOC100816506	14
336	High	I1LV03	Uncharacterized protein OS=Glycine max OX=3847 GN=102660202 PE=4 SV=2	UP-soybean	NCBI-viridiplantae	3	2		2	2	1	932	104.6	8.07	4.7		membrane		Pf11145	102660202	GLYMA12G35250	LOC102660202	12
219	High	I1NBM7	Uncharacterized protein OS=Glycine max OX=3847 GN=548009 PE=3 SV=1	UP-soybean	NCBI-viridiplantae	5	2		6	1	1	508	55.5	6.73	12.46	metabolic process		catalytic activity	Pf00026, Pf03489, Pf05184, Pf13650, Pf14543	548009	GLYMA19G41320	SOYAP2	19
334	High	C6TK46	Uncharacterized protein OS=Glycine max OX=3847 GN=732659 PE=2 SV=1	UP-soybean	NCBI-viridiplantae	7	2		2	2	1	395	42.9	9.47	4.51	transport	membrane	transporter activity	Pf00892, Pf03151	732659	GLYMA02G25290	LOC732659	2; 8
364	High	A0A0R0KHH6	Uncharacterized protein OS=Glycine max OX=3847 GN=GLYMA_03G110200 PE=4 SV=1	UP-soybean	NCBI-viridiplantae	9	2		2	1	1	203	22.5	5.27	4.44	regulation of biological process;response to stimulus		catalytic activity;nucleotide binding	Pf00025, Pf00071, Pf01926, Pf04670, Pf08477	100306147	GLYMA03G26090	LOC100306147	3
309	High	I1KAF2	Uncharacterized protein OS=Glycine max OX=3847 GN=GLYMA_06G118000 PE=4 SV=1	UP-soybean	NCBI-viridiplantae	12	2		3	2	1	218	25.3	5.71	7.48	metabolic process		catalytic activity	Pf10664	100527195	GLYMA06G12420	LOC100527195	6
380	High	I1L2Q5	Uncharacterized protein OS=Glycine max OX=3847 GN=GLYMA_09G114000 PE=4 SV=1	UP-soybean	NCBI-viridiplantae	10	2		2	2	1	214	23.7	9.26	3.64	regulation of biological process		transporter activity		100785739	GLYMA09G18920	LOC100785739	9
355	High	A0A0R0HYZ6	Uncharacterized protein OS=Glycine max OX=3847 GN=GLYMA_10G253700 PE=4 SV=1	UP-soybean	NCBI-viridiplantae	8	2		2	2	1	261	28.9	6.7	5.28				Pf01657	100791056		LOC100791056	10
351	High	A0A0R0HHB6	Uncharacterized protein OS=Glycine max OX=3847 GN=GLYMA_11G146300 PE=3 SV=1	UP-soybean	NCBI-viridiplantae	13	2		2	2	1	166	17.8	8.97	4.66	metabolic process	ribosome	structural molecule activity	Pf00298, Pf03946	100527860		LOC100527860	11
376	High	I1J8I8	Vacuolar protein sorting-associated protein 35 OS=Glycine max OX=3847 GN=100811902 PE=3 SV=1	UP-soybean	NCBI-viridiplantae	4	2		2	2	1	794	89.7	5.44	0	transport	cytosol;endosome	transporter activity	Pf03635	100811902	GLYMA01G36870	LOC100811902	1	Endocytosis
415	High	Q10MD1	Adenylosuccinate lyase OS=Oryza sativa subsp. japonica OX=39947 GN=Os03g0313600 PE=2 SV=1		NCBI-viridiplantae	2	1		1	1	1	543	60.1	6.2	3.08	metabolic process		catalytic activity	Pf00206, Pf08328	4332642	OS03G0313600	Os03g0313600; LOC4332642	3	Metabolic pathways; Alanine, aspartate and glutamate metabolism; Biosynthesis of secondary metabolites; Purine metabolism
506	High	K7M3S6	ALA-interacting subunit OS=Glycine max OX=3847 GN=GLYMA_13G356300 PE=3 SV=1	UP-soybean	NCBI-viridiplantae	2	1		1	1	1	381	43.3	8.43	2.29		membrane		Pf03381		GLYMA13G43281		13
410	Medium	I1N5Z3	Alpha-mannosidase OS=Glycine max OX=3847 GN=100806647 PE=3 SV=1	UP-soybean	NCBI-viridiplantae	1	1		2	1	1	1155	132	7.42	5.15	metabolic process	membrane	catalytic activity;metal ion binding	Pf01074, Pf07748, Pf09261	100806647	GLYMA19G01890	LOC100806647	19	Metabolic pathways; N-Glycan biosynthesis
519	High	I1JTZ0	Aminopeptidase OS=Glycine max OX=3847 GN=100811437 PE=3 SV=1	UP-soybean	NCBI-viridiplantae	2	1		1	1	1	900	101.8	5.74	0	metabolic process	cytoplasm	catalytic activity;metal ion binding	Pf01433, Pf11838, Pf13485	100811437	GLYMA04G05620	LOC100811437	4
529	High	K7K3F5	Ammonium transporter OS=Glycine max OX=3847 GN=100798599 PE=3 SV=1	UP-soybean	NCBI-viridiplantae	2	1		1	1	1	488	52.5	8.56	1.62	transport	membrane	transporter activity	Pf00909	100798599	GLYMA01G30920	LOC100798599	1
440	High	I1LBS7	Ammonium transporter OS=Glycine max OX=3847 GN=100801277 PE=3 SV=1	UP-soybean	NCBI-viridiplantae	2	1		1	1	1	525	56.1	6.98	2.62	transport	membrane	transporter activity	Pf00909	100801277	GLYMA10G31130	LOC100801277	10
416	High	Q7X7N2	Arginase 1, mitochondrial OS=Oryza sativa subsp. japonica OX=39947 GN=ARG1 PE=2 SV=1		NCBI-viridiplantae	4	1		1	1	1	340	36.9	6.32	2.73	metabolic process	mitochondrion	catalytic activity;metal ion binding	Pf00491	4334912	OS04G0106300	Os04g0106300; LOC4334912	4	Metabolic pathways; Arginine and proline metabolism; Arginine biosynthesis; Biosynthesis of amino acids; Biosynthesis of secondary metabolites
406	High	M1FIU8	ATPase subunit 8 OS=Glycine max OX=3847 GN=atp8 PE=4 SV=1	UP-soybean	NCBI-viridiplantae	4	1		2	1	1	160	18.3	9.73	3.98	transport	membrane;mitochondrion	catalytic activity;transporter activity	Pf02326, Pf06449	15308626		atp8	MT	Metabolic pathways; Photosynthesis; Oxidative phosphorylation
429	High	I1JUR7	Beta-adaptin-like protein OS=Glycine max OX=3847 GN=100801153 PE=3 SV=1	UP-soybean	NCBI-viridiplantae	2	1		1	1	1	845	93.3	5.39	2.15	transport	membrane	transporter activity	Pf01602, Pf09066, Pf12717, Pf13646	100801153	GLYMA04G08480	LOC100801153	4
475	High	I1LG61	Beta-adaptin-like protein OS=Glycine max OX=3847 GN=100807007 PE=3 SV=1	UP-soybean	NCBI-viridiplantae	2	1		1	1	1	898	99.9	5.1	2.05	transport	cytoplasm;membrane	transporter activity	Pf01602, Pf02883, Pf09066, Pf12717, Pf13646	100807007	GLYMA11G01800	LOC100807007	11
417	High	I1JDS6	Beta-hexosaminidase OS=Glycine max OX=3847 GN=100790700 PE=3 SV=1	UP-soybean	NCBI-viridiplantae	2	1		1	1	1	555	62.9	5.95	2.25	metabolic process		catalytic activity	Pf00728, Pf02838, Pf14845	100790700	GLYMA02G10570	LOC100790700	2	Metabolic pathways; Other glycan degradation; Glycosphingolipid biosynthesis - globo and isoglobo series; Amino sugar and nucleotide sugar metabolism; Glycosaminoglycan degradation; Glycosphingolipid biosynthesis - ganglio series
422	High	K7MXL0	CASP-like protein OS=Glycine max OX=3847 GN=102659722 PE=3 SV=1	UP-soybean	NCBI-viridiplantae	5	1		1	1	1	197	21.7	9.1	2.29		membrane	catalytic activity	Pf04535	102659722	GLYMA19G27220	LOC102659722	19
479	High	A0A0R4J654	Coatomer subunit delta OS=Glycine max OX=3847 GN=100806837 PE=3 SV=1	UP-soybean	NCBI-viridiplantae	2	1		1	1	1	530	58.4	5.83	2.21	transport	cytoplasm;Golgi;membrane		Pf00928	100806837	GLYMA20G24550	LOC100806837	20
402	High	P0C524	Cytochrome b OS=Oryza sativa subsp. japonica OX=39947 GN=MT-CYB PE=2 SV=1		NCBI-viridiplantae	2	1		2	1	1	397	44.9	7.64	4.18	metabolic process;transport	membrane;mitochondrion	catalytic activity;metal ion binding;transporter activity	Pf00032, Pf00033, Pf13631	6450178		cob	MT	Metabolic pathways; Oxidative phosphorylation
157	Medium	P0C401	Cytochrome b559 subunit beta OS=Oryza sativa subsp. japonica OX=39947 GN=psbF PE=3 SV=1		NCBI-viridiplantae	21	1		11	1	1	39	4.5	10.74	10.58	metabolic process;transport	membrane	metal ion binding	Pf00283	3131414; 29141386	OS03G0659266	psbF	3	Photosynthesis; Metabolic pathways
533	High	C6SZG8	Cytochrome b-c1 complex subunit 6 OS=Glycine max OX=3847 GN=100500024 PE=2 SV=1	UP-soybean	NCBI-viridiplantae	16	1		1	1	1	69	8.1	7.66	2.05	metabolic process;transport	membrane;mitochondrion	catalytic activity;transporter activity	Pf02320	100500024	GLYMA08G19380	LOC100500024	8	Metabolic pathways; Oxidative phosphorylation
500	High	I1JBG2	Cytochrome c oxidase subunit 5C OS=Glycine max OX=3847 GN=100526898 PE=3 SV=1	UP-soybean	NCBI-viridiplantae	13	1		1	1	1	64	7.1	8.59	0		membrane;mitochondrion			100526898	GLYMA02G01570	LOC100526898	2
494	High	I1KG47	D-3-phosphoglycerate dehydrogenase OS=Glycine max OX=3847 GN=100793819 PE=3 SV=1	UP-soybean	NCBI-viridiplantae	2	1		1	1	1	623	66.2	7.71	2.22	metabolic process		catalytic activity;nucleotide binding	Pf00208, Pf00389, Pf00670, Pf01842, Pf02826, Pf05221, Pf13478	100793819	GLYMA07G00540	LOC100793819	7	Metabolic pathways; Biosynthesis of amino acids; Carbon metabolism; Glycine, serine and threonine metabolism
504	High	C6TAH7	Dirigent protein OS=Glycine max OX=3847 GN=100775617 PE=2 SV=1	UP-soybean	NCBI-viridiplantae	6	1		1	1	1	194	21.7	8.82	1.85		extracellular	catalytic activity	Pf03018	100775617	GLYMA03G05460	LOC100775617	3
182	High	I1JNR3	Elongation factor Tu OS=Glycine max OX=3847 GN=100791600 PE=3 SV=1	UP-soybean	NCBI-viridiplantae	2	1		9	1	1	454	49.3	6.87	21.46	metabolic process		catalytic activity;nucleotide binding;RNA binding	Pf00009, Pf03143, Pf03144	100791600	GLYMA03G30720	LOC100791600	3
455	High	I1JK05	Eukaryotic translation initiation factor 3 subunit B OS=Glycine max OX=3847 GN=100779711 PE=3 SV=1	UP-soybean	NCBI-viridiplantae	1	1		1	1	1	718	82.7	5.22	2.72	cell organization and biogenesis;metabolic process;regulation of biological process;transport	cytoplasm	protein binding;RNA binding;structural molecule activity	Pf00076, Pf04053, Pf08662, Pf13893	100779711	GLYMA03G00470	LOC100779711	3	RNA transport
486	High	C6TL41	Eukaryotic translation initiation factor 3 subunit I OS=Glycine max OX=3847 GN=100819486 PE=2 SV=1	UP-soybean	NCBI-viridiplantae	3	1		1	1	1	326	35.9	6.76	1.97	cell organization and biogenesis;metabolic process;regulation of biological process	cytoplasm	protein binding;RNA binding	Pf00400	100819486	GLYMA12G00510	LOC100819486	12	RNA transport
491	High	I1K9A0	Eukaryotic translation initiation factor 3 subunit L OS=Glycine max OX=3847 GN=100786533 PE=3 SV=1	UP-soybean	NCBI-viridiplantae	2	1		1	1	1	516	60.8	6.29	2.32	cell organization and biogenesis;metabolic process;regulation of biological process	cytoplasm	RNA binding	Pf10255	100786533	GLYMA06G08680	LOC100786533	6
509	High	Q69RJ0	Ferredoxin-dependent glutamate synthase, chloroplastic OS=Oryza sativa subsp. japonica OX=39947 GN=GLU PE=2 SV=2		NCBI-viridiplantae	1	1		1	1	1	1615	174.9	6.84	2.42	metabolic process	cytoplasm	catalytic activity;metal ion binding	Pf00310, Pf01070, Pf01493, Pf01645, Pf04898	4344164		Os07g0658400; LOC4344164	7	Nitrogen metabolism; Glyoxylate and dicarboxylate metabolism
487	High	I1JH86	Fructose-bisphosphate aldolase OS=Glycine max OX=3847 GN=100783089 PE=3 SV=1	UP-soybean	NCBI-viridiplantae	3	1		1	1	1	358	38.2	7.55	2.6	metabolic process		catalytic activity	Pf00274	100783089	GLYMA02G38730	LOC100783089	2
526	High	I1M6D5	Fructose-bisphosphate aldolase OS=Glycine max OX=3847 GN=100792394 PE=3 SV=1	UP-soybean	NCBI-viridiplantae	4	1		1	1	1	357	38.4	6.61	2.16	metabolic process		catalytic activity	Pf00274	100792394	GLYMA14G01470	LOC100792394	14	Fructose and mannose metabolism; Carbon fixation in photosynthetic organisms; Carbon metabolism; Glycolysis / Gluconeogenesis; Metabolic pathways; Biosynthesis of amino acids; Biosynthesis of secondary metabolites; Pentose phosphate pathway
464	High	I1K0W4	Glutamate dehydrogenase OS=Glycine max OX=3847 GN=100793231 PE=3 SV=1	UP-soybean	NCBI-viridiplantae	2	1		1	1	1	412	44.8	6.61	2.29	metabolic process		catalytic activity	Pf00208, Pf02812	100793231	GLYMA05G05460	LOC100793231	5	Nitrogen metabolism; Arginine biosynthesis; Alanine, aspartate and glutamate metabolism; Carbon metabolism; Metabolic pathways
387	High	C6TD56	Glyceraldehyde-3-phosphate dehydrogenase OS=Glycine max OX=3847 GN=100807342 PE=2 SV=1	UP-soybean	NCBI-viridiplantae	4	1		2	1	1	340	37	7.47	5.67	metabolic process		catalytic activity;nucleotide binding	Pf00044, Pf02800	100807342	GLYMA11G37360	LOC100807342	11	Carbon metabolism; Biosynthesis of amino acids; Carbon fixation in photosynthetic organisms; Biosynthesis of secondary metabolites; Glycolysis / Gluconeogenesis; Metabolic pathways
537	High	I1NFW9	Glycosyltransferase OS=Glycine max OX=3847 GN=100804361 PE=3 SV=1	UP-soybean	NCBI-viridiplantae	2	1		1	1	1	480	53	6.11	1.92	metabolic process		catalytic activity	Pf00201, Pf13528	100804361	GLYMA20G26420	LOC100804361	20
119	High	P0C319-2	Isoform Long of Cytochrome b6-f complex subunit 4 OS=Oryza sativa subsp. japonica OX=39947 GN=petD		NCBI-viridiplantae	6	1		14	1	1	174	19	8.12	37.33	metabolic process	membrane	catalytic activity	Pf00032	3131404		petD
485	High	C6ZRW0	Lectin-like receptor kinase OS=Glycine max OX=3847 GN=100305427 PE=2 SV=1	UP-soybean	NCBI-viridiplantae	1	1		1	1	1	934	104.9	6.1	0	metabolic process	membrane	catalytic activity;nucleotide binding	Pf00069, Pf00139, Pf07714, Pf07727	100305427		LOC100305427	17
450	High	Q9FVZ9	Membrane steroid-binding protein 2 OS=Oryza sativa subsp. japonica OX=39947 GN=MSBP2 PE=2 SV=1		NCBI-viridiplantae	4	1		1	1	1	265	27.7	4.81	2.57	metabolic process	membrane		Pf00173	4349045	OS10G0502500	Os10g0502500; LOC4349045	10
480	High	Q2PMM9	NAD(P)H-quinone oxidoreductase subunit 5, chloroplastic OS=Glycine max OX=3847 GN=ndhF PE=3 SV=1	UP-soybean	NCBI-viridiplantae	1	1		1	1	1	750	85.6	8.9	1.84	metabolic process;transport	membrane	catalytic activity	Pf00361, Pf00662, Pf01010	3989365		ndhF		Oxidative phosphorylation; Metabolic pathways
497	High	P31175	NAD(P)H-quinone oxidoreductase subunit K, chloroplastic OS=Glycine max OX=3847 GN=ndhK PE=2 SV=2	UP-soybean	NCBI-viridiplantae	7	1		1	1	1	212	23.9	7.27	2.11	metabolic process;transport	membrane	catalytic activity;metal ion binding	Pf01058	547922; 3989277		NDHK		Oxidative phosphorylation; Metabolic pathways
496	High	Q5JN29	Os01g0959900 protein OS=Oryza sativa subsp. japonica OX=39947 GN=P0401G10.21-1 PE=2 SV=1		NCBI-viridiplantae	5	1		1	1	1	164	17.9	9.55	2.15	cell organization and biogenesis;metabolic process	membrane	catalytic activity	Pf11910	4325238	OS01G0959900	Os01g0959900; LOC4325238	1
280	Medium	Q6ETI3	Os02g0158900 protein OS=Oryza sativa subsp. japonica OX=39947 GN=Os02g0158900 PE=4 SV=1		NCBI-viridiplantae	2	1		4	1	1	421	44.5	5.73	5.24	metabolic process		catalytic activity	Pf00478, Pf00571	4328369	OS02G0158900	Os02g0158900; LOC4328369	2
525	High	Q69S79	Os02g0575500 protein OS=Oryza sativa subsp. japonica OX=39947 GN=P0703B01.21-1 PE=4 SV=1		NCBI-viridiplantae	1	1		1	1	1	763	86.1	9.19	1.71	metabolic process;regulation of biological process;response to stimulus	membrane		Pf03109	4329751	OS02G0575500	Os02g0575500; LOC4329751	2
400	High	Q6ZGP5	Os02g0753300 protein OS=Oryza sativa subsp. japonica OX=39947 GN=Os02g0753300 PE=2 SV=1		NCBI-viridiplantae	5	1		2	1	1	193	20	6.67	4.92			protein binding	Pf01477, Pf06232	4330755	OS02G0753300	Os02g0753300; LOC4330755	2
405	High	A0A0P0WHX0	Os05g0147100 protein (Fragment) OS=Oryza sativa subsp. japonica OX=39947 GN=Os05g0147100 PE=4 SV=1		NCBI-viridiplantae	4	1		2	1	1	272	29.5	8.28	0						OS05G0147100		5
549	High	Q75II7	Os05g0517200 protein OS=Oryza sativa subsp. japonica OX=39947 GN=Os05g0517200 PE=2 SV=1		NCBI-viridiplantae	1	1		1	1	1	899	100.5	5.72	1.72	metabolic process;response to stimulus	cytoplasm	catalytic activity	Pf00982, Pf02358, Pf08282	4339327	OS05G0517200	Os05g0517200; LOC4339327	5	Metabolic pathways; Starch and sucrose metabolism
499	High	A0A0P0WPJ2	Os05g0519900 protein (Fragment) OS=Oryza sativa subsp. japonica OX=39947 GN=Os05g0519900 PE=4 SV=1		NCBI-viridiplantae	1	1		1	1	1	809	89.3	9.06	2.04	metabolic process	membrane	catalytic activity	Pf02516	4339345	OS05G0519900	Os05g0519900; LOC4339345	5
386	High	A0A0P0WPU2	Os05g0533900 protein (Fragment) OS=Oryza sativa subsp. japonica OX=39947 GN=Os05g0533900 PE=4 SV=1		NCBI-viridiplantae	3	1		2	1	1	472	52	6.79	4.56	metabolic process;regulation of biological process;response to stimulus		catalytic activity;nucleotide binding;protein binding	Pf00004, Pf00158, Pf01078, Pf05496, Pf07724, Pf07728, Pf10431, Pf13207, Pf13401	4339429	OS05G0533900	Os05g0533900; LOC4339429	5
401	High	A0A0P0WWH9	Os06g0367500 protein (Fragment) OS=Oryza sativa subsp. japonica OX=39947 GN=Os06g0367500 PE=4 SV=1		NCBI-viridiplantae	5	1		2	1	1	222	24.3	9.5	5.14	transport	endoplasmic reticulum			4341009	OS06G0367500	Os06g0367500; LOC4341009	6
279	High	A0A0P0WX61	Os06g0492800 protein OS=Oryza sativa subsp. japonica OX=39947 GN=Os06g0492800 PE=4 SV=1		NCBI-viridiplantae	2	1		4	1	1	383	42.7	8.06	9.79				Pf08387	9269596	OS06G0492800	Os06g0492800; LOC9269596	6
490	High	Q69XQ4	Os06g0618000 protein OS=Oryza sativa subsp. japonica OX=39947 GN=Os06g0618000 PE=2 SV=1		NCBI-viridiplantae	2	1		1	1	1	399	44.2	7.25	2.48	metabolic process;response to stimulus	nucleus		Pf08743	4341536	OS06G0618000	Os06g0618000; LOC4341536	6
398	High	Q84PB5	Os07g0148900 protein OS=Oryza sativa subsp. japonica OX=39947 GN=Os07g0148900 PE=2 SV=1		NCBI-viridiplantae	7	1		2	1	1	133	13.8	10.11	4.76	metabolic process	membrane		Pf01241	4342404	OS07G0148900	Os07g0148900; LOC4342404	7	Metabolic pathways; Photosynthesis
403	High	Q8H335	Os08g0421700 protein OS=Oryza sativa subsp. japonica OX=39947 GN=Os08g0421700 PE=2 SV=1		NCBI-viridiplantae	4	1		2	1	1	247	27.7	6.54	3.6			metal ion binding	Pf00098	4345594	OS08G0421700	Os08g0421700; LOC4345594	8
437	High	Q6K4K9	Os09g0249700 protein OS=Oryza sativa subsp. japonica OX=39947 GN=Os09g0249700 PE=2 SV=1		NCBI-viridiplantae	2	1		1	1	1	587	65.7	5.03	1.96			protein binding	Pf02985, Pf13646	4346507	OS09G0249700	Os09g0249700; LOC4346507	9	mRNA surveillance pathway
330	High	B9G4B3	Os09g0491772 protein OS=Oryza sativa subsp. japonica OX=39947 GN=Os09g0491772 PE=3 SV=1		NCBI-viridiplantae	1	1		3	1	1	684	72.8	5.86	6.55	cell organization and biogenesis;metabolic process;response to stimulus	membrane;mitochondrion	catalytic activity;metal ion binding;nucleotide binding;protein binding	Pf00012, Pf02782, Pf06723	9270165	OS09G0491772	Os09g0491772; LOC9270165	9	RNA degradation
489	High	A0A0N7KS03	Os10g0494200 protein OS=Oryza sativa subsp. japonica OX=39947 GN=Os10g0494200 PE=3 SV=1		NCBI-viridiplantae	2	1		1	1	1	427	46.4	8.85	2.21	metabolic process	cytoplasm	catalytic activity;nucleotide binding;protein binding	Pf01113, Pf01118, Pf02774, Pf05368, Pf13460	4348992	OS10G0494200	Os10g0494200; LOC4348992	10
447	High	I1M712	Oxygen-evolving enhancer protein 2 OS=Glycine max OX=3847 GN=100784806 PE=4 SV=1	UP-soybean	NCBI-viridiplantae	4	1		1	1	1	264	28.6	7.87	1.95	metabolic process		metal ion binding	Pf01789	100784806	GLYMA14G03560	LOC100784806	14	Metabolic pathways; Photosynthesis
530	High	B6ZK00	Peroxisomal biogenesis factor 11 family protein OS=Glycine max OX=3847 GN=100301880 PE=2 SV=1	UP-soybean	NCBI-viridiplantae	6	1		1	1	1	235	25.9	9.76	1.8	cell organization and biogenesis			Pf05648	100301880	GLYMA18G46141	LOC100301880	18
543	High	I1KXN1	Phospholipid-transporting ATPase OS=Glycine max OX=3847 GN=100787473 PE=3 SV=2	UP-soybean	NCBI-viridiplantae	1	1		1	1	1	1227	139.8	7.85	2.08	cell organization and biogenesis;transport	membrane	catalytic activity;metal ion binding;nucleotide binding;transporter activity	Pf00122, Pf00702, Pf13246	100787473	GLYMA08G40530	LOC100787473	8
397	High	C6SZM2	Photosystem II reaction center Psb28 protein OS=Glycine max OX=3847 GN=100306491 PE=2 SV=1	UP-soybean	NCBI-viridiplantae	9	1		2	1	1	179	20.1	8.84	4.17	metabolic process	membrane		Pf03912	100306491		LOC100306491	13	Metabolic pathways; Photosynthesis
505	High	I1K1X5	Proteasome subunit alpha type OS=Glycine max OX=3847 GN=100820387 PE=3 SV=1	UP-soybean	NCBI-viridiplantae	7	1		1	1	1	261	28.7	7.03	1.88	metabolic process	cytoplasm;nucleus;proteasome	catalytic activity	Pf00227, Pf10584	100820387	GLYMA05G14330	LOC100820387	5
483	High	I1L7R5	Protein disufide isomerase-like protein OS=Glycine max OX=3847 GN=Gm pdis-1a PE=2 SV=2	UP-soybean	NCBI-viridiplantae	3	1		1	1	1	364	40.3	5.92	1.94	cellular homeostasis;metabolic process;regulation of biological process;response to stimulus	endoplasmic reticulum	antioxidant activity;catalytic activity	Pf00085, Pf00578, Pf07749, Pf13098, Pf13899, Pf13905	100037470	GLYMA10G01820	LOC100037470	10	Protein processing in endoplasmic reticulum
311	High	A0A0R0HSV6	Protein translocase subunit SecA OS=Glycine max OX=3847 GN=GLYMA_10G137800 PE=3 SV=1	UP-soybean	NCBI-viridiplantae	1	1		3	1	1	1012	114.4	6.49	8.94	transport	membrane	nucleotide binding	Pf00270, Pf01043, Pf07516, Pf07517	100803415		LOC100803415	10
432	High	Q2QSB9	Putative leucine aminopeptidase 1 OS=Oryza sativa subsp. japonica OX=39947 GN=Os12g0434400 PE=3 SV=2		NCBI-viridiplantae	2	1		1	1	1	542	57.1	5.92	0	metabolic process	cytoplasm	catalytic activity;metal ion binding	Pf00883	4352123		Os12g0434400; LOC4352123	12	Metabolic pathways; Glutathione metabolism
493	High	Q0J0H4	Pyruvate dehydrogenase E1 component subunit beta-2, mitochondrial OS=Oryza sativa subsp. japonica OX=39947 GN=Os09g0509200 PE=2 SV=1		NCBI-viridiplantae	4	1		1	1	1	376	40.2	5.49	2.36	metabolic process	mitochondrion;organelle lumen	catalytic activity	Pf02779, Pf02780	4347531	OS09G0509200	Os09g0509200; LOC4347531	9	Metabolic pathways; Carbon metabolism; Biosynthesis of secondary metabolites; Pyruvate metabolism; Citrate cycle (TCA cycle); Glycolysis / Gluconeogenesis
418	High	I1L964	Pyruvate kinase OS=Glycine max OX=3847 GN=100801466 PE=3 SV=1	UP-soybean	NCBI-viridiplantae	2	1		1	1	1	527	57.6	7.5	2.17	metabolic process	cytoplasm	catalytic activity;metal ion binding	Pf00224, Pf02887	100801466	GLYMA10G07480	LOC100801466	10	Carbon metabolism; Purine metabolism; Pyruvate metabolism; Biosynthesis of amino acids; Biosynthesis of secondary metabolites; Glycolysis / Gluconeogenesis; Metabolic pathways
488	High	C6ZRP1	Receptor-like kinase OS=Glycine max OX=3847 GN=100305394 PE=2 SV=1	UP-soybean	NCBI-viridiplantae	1	1		1	1	1	1123	124.5	6.16	2.37	metabolic process	membrane	catalytic activity;nucleotide binding	Pf00069, Pf07714, Pf11721, Pf12819, Pf14531	100305394		LOC100305394	18
404	High	Q7JAJ0	Ribosomal protein S3 OS=Oryza sativa subsp. japonica OX=39947 GN=rps3 PE=3 SV=1		NCBI-viridiplantae	1	1		2	1	1	538	61.5	10.26	4.2	metabolic process	mitochondrion;ribosome	RNA binding;structural molecule activity	Pf00189	6450196		rps3	MT	Ribosome
541	High	I1KF52	Secretory carrier-associated membrane protein OS=Glycine max OX=3847 GN=100814913 PE=3 SV=1	UP-soybean	NCBI-viridiplantae	4	1		1	1	1	306	34.1	8.69	2.51	transport	membrane		Pf04144	100814913	GLYMA06G45160	LOC100814913	6
438	High	A0A0R4J3Y9	Serine hydroxymethyltransferase OS=Glycine max OX=3847 GN=100499634 PE=3 SV=1	UP-soybean	NCBI-viridiplantae	3	1		1	1	1	518	57.3	8.56	2.35	metabolic process		catalytic activity	Pf00155, Pf00464	100499634	GLYMA08G37270	LOC100499634	8
536	High	I1J8V9	Succinate dehydrogenase [ubiquinone] flavoprotein subunit, mitochondrial OS=Glycine max OX=3847 GN=100803020 PE=3 SV=1	UP-soybean	NCBI-viridiplantae	2	1		1	1	1	630	69.3	6.67	1.63	metabolic process;transport	membrane	catalytic activity;nucleotide binding	Pf00890, Pf02910	100803020	GLYMA01G38200	LOC100803020	1	Biosynthesis of secondary metabolites; Oxidative phosphorylation; Metabolic pathways; Carbon metabolism; Citrate cycle (TCA cycle)
535	High	Q9S7D3	Succinate dehydrogenase [ubiquinone] iron-sulfur subunit, mitochondrial OS=Oryza sativa subsp. japonica OX=39947 GN=rps14 PE=2 SV=1		NCBI-viridiplantae	4	1		1	1	1	350	39.1	9.74	0	metabolic process	membrane;mitochondrion;ribosome	catalytic activity;metal ion binding;structural molecule activity	Pf00253, Pf13085, Pf13534	4344541	OS08G0120000	OJ1005_B05.29-2; Os08g0120000; LOC4344541	8
495	High	I1L1U2	Sucrose synthase OS=Glycine max OX=3847 GN=100806761 PE=3 SV=1	UP-soybean	NCBI-viridiplantae	1	1		1	1	1	810	93.6	6.46	2.53	metabolic process		catalytic activity	Pf00534, Pf00862, Pf13524	100806761	GLYMA09G08550	LOC100806761	9
478	High	I1JU62	Transmembrane 9 superfamily member OS=Glycine max OX=3847 GN=100780976 PE=3 SV=1	UP-soybean	NCBI-viridiplantae	2	1		1	1	1	637	73.1	7.62	1.99		membrane		Pf02990	100780976	GLYMA04G06420	LOC100780976	4
408	Medium	I1LZN1	Transmembrane 9 superfamily member OS=Glycine max OX=3847 GN=100802084 PE=3 SV=1	UP-soybean	NCBI-viridiplantae	1	1		2	1	1	682	77.5	6.96	3.54		membrane		Pf02990	100802084	GLYMA13G22480	LOC100802084	13
532	High	A0A0R0IUQ7	Uncharacterized protein (Fragment) OS=Glycine max OX=3847 GN=GLYMA_08G2968001 PE=4 SV=1	UP-soybean	NCBI-viridiplantae	1	1		1	1	1	821	92.5	5.35	2.29	metabolic process		catalytic activity;metal ion binding	Pf00128, Pf02324, Pf07821	100788193		LOC100788193	8
508	High	A0A0R0GYY9	Uncharacterized protein (Fragment) OS=Glycine max OX=3847 GN=GLYMA_13G2292001 PE=4 SV=1	UP-soybean	NCBI-viridiplantae	1	1		1	1	1	1149	128.1	6.51	1.93				Pf08920, Pf13513	100810599		LOC100810599	13
484	High	A0A0R0H1H9	Uncharacterized protein (Fragment) OS=Glycine max OX=3847 GN=GLYMA_13G2758002 PE=4 SV=1	UP-soybean	NCBI-viridiplantae	2	1		1	1	1	458	49.9	9.17	2.28	metabolic process			Pf02298	100809181		LOC100809181	13
424	High	K7MTE0	Uncharacterized protein OS=Glycine max OX=3847 GN=100305446 PE=4 SV=1	UP-soybean	NCBI-viridiplantae	1	1		1	1	1	1259	141.2	6	2.21		membrane	protein binding	Pf08263, Pf12799, Pf13855	100305446	GLYMA18G42204	LOC100305446	18
278	High	C6SYU2	Uncharacterized protein OS=Glycine max OX=3847 GN=100306298 PE=2 SV=1	UP-soybean	NCBI-viridiplantae	4	1		4	1	1	186	20.3	7.31	8.09		membrane		Pf04749	100306298		LOC100306298; GMFWL5	5
465	High	A0A0R0KZ92	Uncharacterized protein OS=Glycine max OX=3847 GN=100306607 PE=4 SV=1	UP-soybean	NCBI-viridiplantae	7	1		1	1	1	228	25.4	8.34	2.53		membrane	metal ion binding	Pf00301	100306607		LOC100306607	3
333	High	C6SVM4	Uncharacterized protein OS=Glycine max OX=3847 GN=100499700 PE=2 SV=1	UP-soybean	NCBI-viridiplantae	8	1		2	1	1	205	22.3	5.82	6.68				Pf03766	100499700	GLYMA16G31290	LOC100499700	16
482	High	C6SW13	Uncharacterized protein OS=Glycine max OX=3847 GN=100499736 PE=2 SV=1	UP-soybean	NCBI-viridiplantae	8	1		1	1	1	143	15.4	8.63	2.2	transport	membrane	transporter activity	Pf02466	100499736	GLYMA15G04300	LOC100499736	15
395	High	C6SW43	Uncharacterized protein OS=Glycine max OX=3847 GN=100499745 PE=2 SV=1	UP-soybean	NCBI-viridiplantae	11	1		2	1	1	139	14.3	9.7	4.63	metabolic process	membrane		Pf04725	100499745	GLYMA08G18510	LOC100499745	8	Metabolic pathways; Photosynthesis
469	High	C6SWQ6	Uncharacterized protein OS=Glycine max OX=3847 GN=100499796 PE=2 SV=1	UP-soybean	NCBI-viridiplantae	4	1		1	1	1	245	26.9	9.52	1.87	metabolic process;transport	membrane	catalytic activity;transporter activity	Pf00213	100499796	GLYMA08G16470	LOC100499796	8	Oxidative phosphorylation; Metabolic pathways
414	High	C6T172	Uncharacterized protein OS=Glycine max OX=3847 GN=100500267 PE=2 SV=1	UP-soybean	NCBI-viridiplantae	5	1		1	1	1	236	26.7	9.01	3.06					100500267	GLYMA04G02360	LOC100500267	4
444	High	I1L7B8	Uncharacterized protein OS=Glycine max OX=3847 GN=100500600 PE=4 SV=1	UP-soybean	NCBI-viridiplantae	8	1		1	1	1	208	23.7	5.01	1.75	response to stimulus	membrane			100500600	GLYMA10G00310	LOC100500600	10
474	High	C6T2V2	Uncharacterized protein OS=Glycine max OX=3847 GN=100526956 PE=2 SV=1	UP-soybean	NCBI-viridiplantae	8	1		1	1	1	195	22.7	8.95	2.28	metabolic process	membrane	catalytic activity	Pf10716	100526956	GLYMA05G27081	LOC100526956	5
514	High	K7K9P4	Uncharacterized protein OS=Glycine max OX=3847 GN=100775395 PE=4 SV=1	UP-soybean	NCBI-viridiplantae	1	1		1	1	1	906	101.2	6.65	2	cellular homeostasis			Pf07766	100775395	GLYMA02G36110	LOC100775395	2
446	High	I1MMF4	Uncharacterized protein OS=Glycine max OX=3847 GN=100775540 PE=4 SV=2	UP-soybean	NCBI-viridiplantae	3	1		1	1	1	509	53.5	9.44	2.2	cell organization and biogenesis	membrane		Pf04172	100775540	GLYMA16G15800	LOC100775540	16
512	High	A0A0R0FUN2	Uncharacterized protein OS=Glycine max OX=3847 GN=100776801 PE=3 SV=1	UP-soybean	NCBI-viridiplantae	3	1		1	1	1	329	36.1	8.32	1.66	metabolic process		catalytic activity	Pf01435	100776801	GLYMA16G06130	LOC100776801	16
502	High	I1LGR6	Uncharacterized protein OS=Glycine max OX=3847 GN=100777060 PE=3 SV=1	UP-soybean	NCBI-viridiplantae	1	1		1	1	1	1125	127.3	6.71	2.3	metabolic process;regulation of biological process	cytoplasm;cytosol	catalytic activity;nucleotide binding	Pf00133, Pf01406, Pf08264, Pf09334	100777060	GLYMA11G03700	LOC100777060	11	Aminoacyl-tRNA biosynthesis
434	High	I1LIQ3	Uncharacterized protein OS=Glycine max OX=3847 GN=100777232 PE=4 SV=1	UP-soybean	NCBI-viridiplantae	5	1		1	1	1	261	28.1	5	2.42	cell organization and biogenesis;transport	endoplasmic reticulum;membrane		Pf03896	100777232	GLYMA11G10430	LOC100777232	11
193	High	A0A0R0EF73	Uncharacterized protein OS=Glycine max OX=3847 GN=100777257 PE=4 SV=1	UP-soybean	NCBI-viridiplantae	2	1		8	1	1	1652	183.5	6.18	0				Pf09324, Pf12783	100777257		LOC100777257	20
275	High	A0A0R0IU60	Uncharacterized protein OS=Glycine max OX=3847 GN=100777674 PE=3 SV=1	UP-soybean	NCBI-viridiplantae	2	1		4	1	1	592	62.8	6.04	10.79	metabolic process	cytoplasm	nucleotide binding	Pf00118	100777674	GLYMA08G18760	LOC100777674	8	RNA degradation
501	High	I1JT95	Uncharacterized protein OS=Glycine max OX=3847 GN=100777972 PE=4 SV=1	UP-soybean	NCBI-viridiplantae	4	1		1	1	1	276	30	6.71	1.76				Pf00132	100777972	GLYMA04G03310	LOC100777972	4
458	High	I1LUF0	Uncharacterized protein OS=Glycine max OX=3847 GN=100777979 PE=3 SV=1	UP-soybean	NCBI-viridiplantae	8	1		1	1	1	173	19	9.94	2.99	cell organization and biogenesis			Pf13326	100777979	GLYMA12G32970	LOC100777979	12	Photosynthesis; Metabolic pathways
507	High	C6SXG5	Uncharacterized protein OS=Glycine max OX=3847 GN=100777981 PE=2 SV=1	UP-soybean	NCBI-viridiplantae	6	1		1	1	1	141	15.8	7.56	0					100777981	GLYMA20G02250	LOC100777981	20
457	High	I1L354	Uncharacterized protein OS=Glycine max OX=3847 GN=100778226 PE=4 SV=2	UP-soybean	NCBI-viridiplantae	3	1		1	1	1	259	28.9	8.12	2.28		membrane			100778226	GLYMA09G25100	LOC100778226	9
449	High	I1JGN1	Uncharacterized protein OS=Glycine max OX=3847 GN=100780041 PE=3 SV=1	UP-soybean	NCBI-viridiplantae	4	1		1	1	1	497	53.2	7.15	2.41	metabolic process		catalytic activity	Pf00171	100780041	GLYMA02G36370	LOC100780041	2	Glycolysis / Gluconeogenesis; Pentose phosphate pathway; Metabolic pathways; Carbon metabolism
399	High	I1K5D4	Uncharacterized protein OS=Glycine max OX=3847 GN=100780288 PE=4 SV=1	UP-soybean	NCBI-viridiplantae	3	1		2	1	1	306	35.1	9.47	4.85	metabolic process	cytoplasm;membrane	catalytic activity	Pf06966	100780288	GLYMA05G33940	LOC100780288	5
468	High	I1KIP9	Uncharacterized protein OS=Glycine max OX=3847 GN=100780325 PE=3 SV=1	UP-soybean	NCBI-viridiplantae	1	1		1	1	1	724	78.1	9.23	2.52	metabolic process		catalytic activity	Pf00378, Pf00725, Pf02737	100780325	GLYMA07G09370	LOC100780325	7	Fatty acid degradation; Metabolic pathways; Biosynthesis of secondary metabolites; Fatty acid metabolism; alpha-Linolenic acid metabolism
492	High	I1LEK6	Uncharacterized protein OS=Glycine max OX=3847 GN=100781483 PE=4 SV=1	UP-soybean	NCBI-viridiplantae	3	1		1	1	1	295	32.8	5.88	1.8	metabolic process		catalytic activity	Pf04199	100781483	GLYMA10G40960	LOC100781483	10
428	High	I1JIN7	Uncharacterized protein OS=Glycine max OX=3847 GN=100781659 PE=4 SV=1	UP-soybean	NCBI-viridiplantae	1	1		1	1	1	1367	149.7	6.65	2.21	metabolic process	cytosol	catalytic activity;metal ion binding;nucleotide binding	Pf00941, Pf01315, Pf01799, Pf02738, Pf03450	100781659	GLYMA02G44000	LOC100781659	2	Biosynthesis of secondary metabolites; Carotenoid biosynthesis; Metabolic pathways
389	High	A0A0R0KY07	Uncharacterized protein OS=Glycine max OX=3847 GN=100782377 PE=3 SV=1	UP-soybean	NCBI-viridiplantae	3	1		2	1	1	390	44.4	7.02	6.13	metabolic process	membrane	catalytic activity;metal ion binding	Pf00413, Pf01471	100782377		LOC100782377	2
467	High	C6SWS6	Uncharacterized protein OS=Glycine max OX=3847 GN=100783389 PE=2 SV=1	UP-soybean	NCBI-viridiplantae	5	1		1	1	1	207	23.2	5.74	1.68	regulation of biological process;response to stimulus		catalytic activity;nucleotide binding	Pf00009, Pf00025, Pf00071, Pf01926, Pf04670, Pf08477	100305824; 100783389	GLYMA07G00660; GLYMA08G21940	LOC100305824; LOC100783389	8; 7	Endocytosis; Phagosome
513	High	I1JUZ1	Uncharacterized protein OS=Glycine max OX=3847 GN=100783686 PE=4 SV=2	UP-soybean	NCBI-viridiplantae	1	1		1	1	1	1447	156.6	6.27	2.44	regulation of biological process;response to stimulus	membrane	receptor activity;signal transducer activity	Pf07562, Pf07699	100783686	GLYMA04G09230	LOC100783686	4
409	Medium	K7LZW8	Uncharacterized protein OS=Glycine max OX=3847 GN=100784058 PE=4 SV=1	UP-soybean	NCBI-viridiplantae	1	1		2	1	1	522	59.4	8.07	4.66	metabolic process	membrane	catalytic activity;metal ion binding	Pf00067	100784058	GLYMA13G21700	LOC100784058	13; 11
396	High	I1MNZ0	Uncharacterized protein OS=Glycine max OX=3847 GN=100786411 PE=4 SV=1	UP-soybean	NCBI-viridiplantae	2	1		2	1	1	511	54.1	8.68	4.23	transport	membrane	transporter activity		100786411	GLYMA16G27350	LOC100786411	16
517	High	I1KCQ5	Uncharacterized protein OS=Glycine max OX=3847 GN=100786538 PE=4 SV=1	UP-soybean	NCBI-viridiplantae	1	1		1	1	1	967	106.9	7.85	2.31	transport	membrane	catalytic activity;nucleotide binding;transporter activity	Pf00005, Pf12698, Pf13304, Pf13476	100786538	GLYMA06G20360	LOC100786538	6
423	High	I1MI59	Uncharacterized protein OS=Glycine max OX=3847 GN=100789064 PE=4 SV=1	UP-soybean	NCBI-viridiplantae	6	1		1	1	1	206	23.5	4.92	3.14	regulation of biological process		enzyme regulator activity	Pf00197	100789064	GLYMA15G27660	LOC100789064	15
524	High	I1M0X0	Uncharacterized protein OS=Glycine max OX=3847 GN=100789210 PE=3 SV=1	UP-soybean	NCBI-viridiplantae	2	1		1	1	1	574	64.5	7.17	1.99	metabolic process	membrane	catalytic activity;metal ion binding	Pf03055	100789210	GLYMA13G27220	LOC100789210	13
545	High	I1LE85	Uncharacterized protein OS=Glycine max OX=3847 GN=100789480 PE=4 SV=1	UP-soybean	NCBI-viridiplantae	3	1		1	1	1	334	37.4	9.48	1.97	metabolic process	membrane	catalytic activity	Pf04756	100789480	GLYMA10G39750	LOC100789480	10	Protein processing in endoplasmic reticulum; N-Glycan biosynthesis; Metabolic pathways
390	High	I1KW16	Uncharacterized protein OS=Glycine max OX=3847 GN=100791001 PE=4 SV=1	UP-soybean	NCBI-viridiplantae	15	1		2	1	1	84	9.3	9.16	4.64				Pf06592	100791001	GLYMA08G24930	LOC100791001	8
442	High	I1LIV5	Uncharacterized protein OS=Glycine max OX=3847 GN=100791799 PE=4 SV=1	UP-soybean	NCBI-viridiplantae	2	1		1	1	1	567	66	8.21	1.99	metabolic process	membrane	catalytic activity;nucleotide binding	Pf01565	100791799	GLYMA11G11020	LOC100791799	11	Biosynthesis of secondary metabolites; Steroid biosynthesis; Metabolic pathways
431	High	A0A0R0F726	Uncharacterized protein OS=Glycine max OX=3847 GN=100792104 PE=4 SV=1	UP-soybean	NCBI-viridiplantae	2	1		1	1	1	491	53.8	8.87	2.87	transport	membrane	transporter activity	Pf00083, Pf07690	100792104		LOC100792104	18
527	High	A0A0R0J299	Uncharacterized protein OS=Glycine max OX=3847 GN=100792226 PE=4 SV=1	UP-soybean	NCBI-viridiplantae	3	1		1	1	1	480	53.4	9.1	1.65					100792226		LOC100792226	7
521	High	I1KV06	Uncharacterized protein OS=Glycine max OX=3847 GN=100794165 PE=4 SV=1	UP-soybean	NCBI-viridiplantae	2	1		1	1	1	560	60.6	6.73	2.1	metabolic process;response to stimulus		catalytic activity;DNA binding;nucleotide binding	Pf03796, Pf06745, Pf13481, Pf13541	100794165	GLYMA08G21360	LOC100794165	8
441	High	I1LKD6	Uncharacterized protein OS=Glycine max OX=3847 GN=100794259 PE=3 SV=1	UP-soybean	NCBI-viridiplantae	3	1		1	1	1	410	44.7	7.3	2.18	metabolic process		catalytic activity;nucleotide binding	Pf00441, Pf02770, Pf02771, Pf08028	100794259	GLYMA11G15900	LOC100794259	11	Valine, leucine and isoleucine degradation; Metabolic pathways
470	High	I1N505	Uncharacterized protein OS=Glycine max OX=3847 GN=100794395 PE=3 SV=2	UP-soybean	NCBI-viridiplantae	3	1		1	1	1	535	58.3	8.29	2.01	metabolic process		catalytic activity	Pf00266, Pf00282	100794395	GLYMA18G52070	LOC100794395	18	Metabolic pathways; Sphingolipid metabolism
547	High	I1K526	Uncharacterized protein OS=Glycine max OX=3847 GN=100795521 PE=4 SV=1	UP-soybean	NCBI-viridiplantae	2	1		1	1	1	544	59.7	6.3	0	metabolic process	mitochondrion	catalytic activity	Pf00070, Pf07992	100795521	GLYMA05G32900	LOC100795521	5
516	High	I1KFG0	Uncharacterized protein OS=Glycine max OX=3847 GN=100795709 PE=3 SV=2	UP-soybean	NCBI-viridiplantae	1	1		1	1	1	750	85	7.83	1.76	cell organization and biogenesis;metabolic process	Golgi;membrane	catalytic activity;DNA binding	Pf03552, Pf13632	100795709	GLYMA06G46450	LOC100795709	6
538	High	I1N351	Uncharacterized protein OS=Glycine max OX=3847 GN=100795989 PE=4 SV=1	UP-soybean	NCBI-viridiplantae	6	1		1	1	1	216	24.2	7.85	1.75				Pf04525	100795989	GLYMA18G44120	LOC100795989	18
454	High	I1JUQ0	Uncharacterized protein OS=Glycine max OX=3847 GN=100796188 PE=4 SV=1	UP-soybean	NCBI-viridiplantae	3	1		1	1	1	422	46.9	5.96	2.11	cell organization and biogenesis;metabolic process		protein binding;structural molecule activity	Pf01399	100796188	GLYMA04G08280	LOC100796188	4
246	High	I1LJW4	Uncharacterized protein OS=Glycine max OX=3847 GN=100796365 PE=4 SV=1	UP-soybean	NCBI-viridiplantae	2	1		5	1	1	560	59.3	9.76	9.64	transport	membrane	transporter activity	Pf00939	100796365	GLYMA11G14210	LOC100796365	11
419	High	I1MNY0	Uncharacterized protein OS=Glycine max OX=3847 GN=100796647 PE=4 SV=1	UP-soybean	NCBI-viridiplantae	1	1		1	1	1	950	103.1	6.34	3.02	metabolic process	membrane	catalytic activity;nucleotide binding;protein binding	Pf00069, Pf07714, Pf13855	100796647	GLYMA16G27260	LOC100796647	16
531	High	C6TBU3	Uncharacterized protein OS=Glycine max OX=3847 GN=100798372 PE=2 SV=1	UP-soybean	NCBI-viridiplantae	2	1		1	1	1	476	52.1	8.79	2.14	transport	membrane		Pf00344, Pf10559	100798372	GLYMA13G34370	LOC100798372	13	Protein processing in endoplasmic reticulum; Phagosome; Protein export
515	High	I1L9F4	Uncharacterized protein OS=Glycine max OX=3847 GN=100798808 PE=4 SV=1	UP-soybean	NCBI-viridiplantae	5	1		1	1	1	189	20.2	9.22	2.26					100798808	GLYMA10G08690	LOC100798808	10
331	Medium	I1JJB5	Uncharacterized protein OS=Glycine max OX=3847 GN=100799149 PE=4 SV=1	UP-soybean	NCBI-viridiplantae	2	1		3	1	1	464	50.5	9.23	7.16	metabolic process		catalytic activity	Pf00198, Pf00364	100799149	GLYMA02G46200	LOC100799149	2	Citrate cycle (TCA cycle); Carbon metabolism; Metabolic pathways; Biosynthesis of secondary metabolites; Lysine degradation
534	High	I1JBB1	Uncharacterized protein OS=Glycine max OX=3847 GN=100800034 PE=4 SV=1	UP-soybean	NCBI-viridiplantae	1	1		1	1	1	1282	138.2	6.98	1.75	transport	membrane	catalytic activity;nucleotide binding;transporter activity	Pf00005, Pf00664, Pf13304, Pf13481, Pf13558	100800034	GLYMA02G01100	LOC100800034	2	ABC transporters
473	High	I1JIU4	Uncharacterized protein OS=Glycine max OX=3847 GN=100800203 PE=4 SV=1	UP-soybean	NCBI-viridiplantae	5	1		1	1	1	321	35.8	5.02	2.15	response to stimulus			Pf03168	100800203	GLYMA02G44540	LOC100800203	2
544	High	I1MSB1	Uncharacterized protein OS=Glycine max OX=3847 GN=100800387 PE=3 SV=1	UP-soybean	NCBI-viridiplantae	10	1		1	1	1	208	21.3	8.43	0		extracellular	metal ion binding	Pf00190, Pf07883	100800387	GLYMA17G05760	LOC100800387	17
528	High	I1JEV6	Uncharacterized protein OS=Glycine max OX=3847 GN=100800733 PE=4 SV=1	UP-soybean	NCBI-viridiplantae	3	1		1	1	1	393	43.4	6.52	2.37	metabolic process	cytosol	catalytic activity	Pf07859	100800733	GLYMA02G15120	LOC100800733	2
466	High	I1LSW3	Uncharacterized protein OS=Glycine max OX=3847 GN=100801346 PE=4 SV=1	UP-soybean	NCBI-viridiplantae	4	1		1	1	1	455	50.1	5.73	1.98	metabolic process		catalytic activity	Pf04209	100801346	GLYMA12G20220	LOC100801346; GMHGO1	12	Tyrosine metabolism; Metabolic pathways
427	High	I1M513	Uncharacterized protein OS=Glycine max OX=3847 GN=100801556 PE=4 SV=2	UP-soybean	NCBI-viridiplantae	2	1		1	1	1	685	74.6	8.66	2.32		membrane		Pf01103, Pf07244	100801556	GLYMA13G41560	LOC100801556	13
413	High	A0A0R4J3X7	Uncharacterized protein OS=Glycine max OX=3847 GN=100802679 PE=3 SV=1	UP-soybean	NCBI-viridiplantae	3	1		1	1	1	501	54	5.33	2.45	transport	membrane	transporter activity	Pf00083, Pf07690, Pf13347	100802679	GLYMA08G47630	LOC100802679	8
426	High	A0A0R0HG02	Uncharacterized protein OS=Glycine max OX=3847 GN=100802919 PE=4 SV=1	UP-soybean	NCBI-viridiplantae	2	1		1	1	1	557	59.2	8.16	2.54	metabolic process	membrane	catalytic activity;nucleotide binding	Pf00106, Pf01073, Pf01118, Pf01370, Pf05368, Pf07993, Pf13460	100802919		LOC100802919	11
550	High	I1JFW6	Uncharacterized protein OS=Glycine max OX=3847 GN=100803239 PE=3 SV=1	UP-soybean	NCBI-viridiplantae	4	1		1	1	1	204	22.7	9.48	2.4	cell organization and biogenesis;metabolic process	ribosome	RNA binding;structural molecule activity	Pf00177	100803239	GLYMA02G26840	LOC100803239	2	Ribosome
472	High	I1LP25	Uncharacterized protein OS=Glycine max OX=3847 GN=100803466 PE=4 SV=1	UP-soybean	NCBI-viridiplantae	3	1		1	1	1	411	45.7	9.7	1.95		membrane			100803466	GLYMA12G01610	LOC100803466	12
430	High	I1J4S3	Uncharacterized protein OS=Glycine max OX=3847 GN=100803742 PE=4 SV=1	UP-soybean	NCBI-viridiplantae	3	1		1	1	1	370	39.6	4.69	2.82		membrane		Pf04755	100803742	GLYMA01G01910	LOC100803742	1
510	High	I1L617	Uncharacterized protein OS=Glycine max OX=3847 GN=100804988 PE=4 SV=1	UP-soybean	NCBI-viridiplantae	2	1		1	1	1	558	59.5	7.62	2.08	transport	membrane	transporter activity	Pf00324, Pf13520, Pf13906	100804988	GLYMA09G37700	LOC100804988	9
411	High	I1ME53	Uncharacterized protein OS=Glycine max OX=3847 GN=100805116 PE=3 SV=1	UP-soybean	NCBI-viridiplantae	15	1		1	1	1	164	17.5	5.43	2.05		extracellular		Pf00188	100805116	GLYMA15G06780	LOC100805116	15	Plant-pathogen interaction; MAPK signaling pathway - plant; Plant hormone signal transduction
463	High	I1JT73	Uncharacterized protein OS=Glycine max OX=3847 GN=100805596 PE=3 SV=1	UP-soybean	NCBI-viridiplantae	3	1		1	1	1	439	49.1	7.56	2.2	metabolic process	vacuole	catalytic activity	Pf00112, Pf00396, Pf08246	100805596	GLYMA04G03090	LOC100805596	4
393	High	I1JJU3	Uncharacterized protein OS=Glycine max OX=3847 GN=100805720 PE=4 SV=1	UP-soybean	NCBI-viridiplantae	11	1		2	1	1	126	13.8	9.8	3.87		membrane			100805720	GLYMA02G47900	LOC100805720	2
276	High	I1LL24	Uncharacterized protein OS=Glycine max OX=3847 GN=100806471 PE=3 SV=1	UP-soybean	NCBI-viridiplantae	2	1		4	1	1	593	63.6	5.41	9.5	cell organization and biogenesis;metabolic process	cytoplasm;cytosol;mitochondrion	nucleotide binding;protein binding	Pf00118	100806471	GLYMA11G20180	LOC100806471	11
503	High	C6T9X4	Uncharacterized protein OS=Glycine max OX=3847 GN=100807073 PE=2 SV=1	UP-soybean	NCBI-viridiplantae	3	1		1	1	1	341	37.8	8.95	1.67	metabolic process	membrane	catalytic activity	Pf04258, Pf06550	100807073	GLYMA14G21201	LOC100807073	14
471	High	K7M9X3	Uncharacterized protein OS=Glycine max OX=3847 GN=100807250 PE=3 SV=1	UP-soybean	NCBI-viridiplantae	12	1		1	1	1	165	17.6	7.94	2.39		extracellular		Pf00188	100807250	GLYMA15G06816	LOC100807250	15	Plant hormone signal transduction; Plant-pathogen interaction; MAPK signaling pathway - plant
407	High	I1LDY9	Uncharacterized protein OS=Glycine max OX=3847 GN=100807513 PE=3 SV=2	UP-soybean	NCBI-viridiplantae	1	1		2	1	1	974	109.6	9.11	4.21	regulation of biological process		protein binding	Pf02170, Pf02171, Pf08699, Pf09358	100807513	GLYMA10G38770	LOC100807513	10
462	High	I1J8H3	Uncharacterized protein OS=Glycine max OX=3847 GN=100808171 PE=3 SV=1	UP-soybean	NCBI-viridiplantae	2	1		1	1	1	508	55.7	5.74	2.2	metabolic process		catalytic activity	Pf00026, Pf14541, Pf14543	100808171	GLYMA01G36770	LOC100808171	1
448	High	I1LQM5	Uncharacterized protein OS=Glycine max OX=3847 GN=100809316 PE=3 SV=1	UP-soybean	NCBI-viridiplantae	2	1		1	1	1	560	60.4	9.17	2.98	transport	membrane	transporter activity	Pf00083, Pf07690	100809316	GLYMA12G06380	LOC100809316	12
453	High	I1M329	Uncharacterized protein OS=Glycine max OX=3847 GN=100809896 PE=3 SV=1	UP-soybean	NCBI-viridiplantae	2	1		1	1	1	579	63.5	5.59	1.79	transport	membrane	metal ion binding;transporter activity	Pf01699, Pf13499	100809896	GLYMA13G34720	LOC100809896	13
420	High	I1KZK2	Uncharacterized protein OS=Glycine max OX=3847 GN=100809943 PE=3 SV=1	UP-soybean	NCBI-viridiplantae	2	1		1	1	1	535	58.9	5.85	2.35	metabolic process	cytoplasm	nucleotide binding;protein binding	Pf00118	100809943	GLYMA08G47920	LOC100809943	8
439	High	K7MFM0	Uncharacterized protein OS=Glycine max OX=3847 GN=100811548 PE=4 SV=1	UP-soybean	NCBI-viridiplantae	3	1		1	1	1	354	38.5	6.54	2.48		membrane		Pf06999	100811548	GLYMA16G07595	LOC100811548	16
459	High	I1JEZ8	Uncharacterized protein OS=Glycine max OX=3847 GN=100812667 PE=4 SV=1	UP-soybean	NCBI-viridiplantae	5	1		1	1	1	198	22.3	5.44	2.43		membrane		Pf08806	100812667	GLYMA02G15540	LOC100812667	2
539	High	I1N0I9	Uncharacterized protein OS=Glycine max OX=3847 GN=100815362 PE=4 SV=2	UP-soybean	NCBI-viridiplantae	2	1		1	1	1	493	54	5.05	1.79				Pf01273, Pf02886	100815362	GLYMA18G10070	LOC100815362	18
421	High	I1NBD7	Uncharacterized protein OS=Glycine max OX=3847 GN=100815384 PE=4 SV=1	UP-soybean	NCBI-viridiplantae	1	1		1	1	1	1195	130	5.68	2.65		membrane		Pf13620	100815384	GLYMA19G40520	LOC100815384	19
523	High	K7MH64	Uncharacterized protein OS=Glycine max OX=3847 GN=100815820 PE=3 SV=1	UP-soybean	NCBI-viridiplantae	2	1		1	1	1	428	48.9	5.44	2.82	regulation of biological process;response to stimulus		catalytic activity;nucleotide binding;RNA binding	Pf00009, Pf00071, Pf01926, Pf02421, Pf03029, Pf03193, Pf07650	100815820	GLYMA16G24870	LOC100815820	16
460	High	K7MIW7	Uncharacterized protein OS=Glycine max OX=3847 GN=100816018 PE=4 SV=1	UP-soybean	NCBI-viridiplantae	2	1		1	1	1	733	82.3	9.11	2.23	metabolic process	membrane	catalytic activity	Pf02516	100816018	GLYMA16G33881	LOC100816018	16	Protein processing in endoplasmic reticulum; N-Glycan biosynthesis; Metabolic pathways
394	High	I1L3L8	Uncharacterized protein OS=Glycine max OX=3847 GN=100816191 PE=4 SV=2	UP-soybean	NCBI-viridiplantae	2	1		2	1	1	713	76.1	7.88	4.99	metabolic process;response to stimulus	organelle lumen	catalytic activity;nucleotide binding;protein binding	Pf00004, Pf01078, Pf05496, Pf07724, Pf07726, Pf07728, Pf10431, Pf13207, Pf13401	100816191	GLYMA09G28260	LOC100816191	9
542	High	I1KK89	Uncharacterized protein OS=Glycine max OX=3847 GN=100816518 PE=4 SV=1	UP-soybean	NCBI-viridiplantae	2	1		1	1	1	427	47.1	6.92	2.1			protein binding	Pf00684	100816518	GLYMA07G17240	LOC100816518	7
546	High	A0A0R0I4T4	Uncharacterized protein OS=Glycine max OX=3847 GN=100817292 PE=3 SV=1	UP-soybean	NCBI-viridiplantae	6	1		1	1	1	296	31.7	7.85	0	transport	membrane	transporter activity	Pf00230	100817292		LOC100817292	10
461	High	C6TAH8	Uncharacterized protein OS=Glycine max OX=3847 GN=100818855 PE=2 SV=1	UP-soybean	NCBI-viridiplantae	4	1		1	1	1	276	29.1	9.11	2.63	transport	membrane		Pf01459	100818855	GLYMA01G40140	LOC100818855	1
456	High	I1MUQ0	Uncharacterized protein OS=Glycine max OX=3847 GN=100819224 PE=3 SV=1	UP-soybean	NCBI-viridiplantae	4	1		1	1	1	253	27.4	6.4	2.45	metabolic process;transport	membrane	catalytic activity;transporter activity	Pf00213	100819224	GLYMA17G13930	LOC100819224	17	Metabolic pathways; Photosynthesis; Oxidative phosphorylation
477	High	C6SY14	Uncharacterized protein OS=Glycine max OX=3847 GN=100819728 PE=2 SV=1	UP-soybean	NCBI-viridiplantae	13	1		1	1	1	101	11	9.35	2.07		membrane		Pf10785	100819728; 100306111	GLYMA15G12330; GLYMA09G01446	LOC100819728; LOC100306111	15; 9
433	High	I1JEL6	Uncharacterized protein OS=Glycine max OX=3847 GN=100819778 PE=3 SV=1	UP-soybean	NCBI-viridiplantae	2	1		1	1	1	794	90	4.98	2.31	metabolic process;response to stimulus		nucleotide binding;protein binding	Pf00183	100819778	GLYMA02G13790	LOC100819778	2	Plant-pathogen interaction; Protein processing in endoplasmic reticulum
443	High	K7LZU0	Uncharacterized protein OS=Glycine max OX=3847 GN=100819871 PE=4 SV=1	UP-soybean	NCBI-viridiplantae	2	1		1	1	1	572	62	9.45	2.22	transport	membrane	transporter activity	Pf02133	100819871	GLYMA13G21131	LOC100819871	13
451	High	I1MUE2	Uncharacterized protein OS=Glycine max OX=3847 GN=102662178 PE=4 SV=1	UP-soybean	NCBI-viridiplantae	1	1		1	1	1	650	71	7.94	2.4	metabolic process	membrane	catalytic activity;nucleotide binding;protein binding	Pf00069, Pf07714, Pf08263, Pf12799, Pf13855	102662178	GLYMA17G12880	LOC102662178	17
425	High	C6TMH1	Uncharacterized protein OS=Glycine max OX=3847 GN=548001 PE=2 SV=1	UP-soybean	NCBI-viridiplantae	4	1		1	1	1	357	40.1	5.63	1.64	metabolic process	membrane	catalytic activity;metal ion binding	Pf00413, Pf01471, Pf07998, Pf12044	548001	GLYMA01G04350	MMP2	1
481	High	I1J547	Uncharacterized protein OS=Glycine max OX=3847 GN=GLYMA_01G026700 PE=4 SV=1	UP-soybean	NCBI-viridiplantae	2	1		1	1	1	481	53.5	5.69	2.37	metabolic process		catalytic activity	Pf00155	100127414	GLYMA01G03260	ALAAT2	1
436	High	I1JAD1	Uncharacterized protein OS=Glycine max OX=3847 GN=GLYMA_01G225200 PE=4 SV=1	UP-soybean	NCBI-viridiplantae	1	1		1	1	1	671	75.3	7.23	3.29	metabolic process		catalytic activity	Pf00501	100814965	GLYMA01G43470	LOC100814965	1
382	High	K7KDA5	Uncharacterized protein OS=Glycine max OX=3847 GN=GLYMA_03G065000 PE=3 SV=1	UP-soybean	NCBI-viridiplantae	22	1		2	1	1	73	7.8	4.55	4.7	metabolic process;regulation of biological process	membrane		Pf00737		GLYMA03G09765		3
181	High	A0A0R4J307	Uncharacterized protein OS=Glycine max OX=3847 GN=GLYMA_03G185900 PE=3 SV=1	UP-soybean	NCBI-viridiplantae	7	1		9	1	1	250	25.4	6.51	7.45	transport	membrane	transporter activity	Pf00230	547967	GLYMA03G34310	LOC547967; SPCP1	3
540	High	I1K006	Uncharacterized protein OS=Glycine max OX=3847 GN=GLYMA_05G037500 PE=3 SV=1	UP-soybean	NCBI-viridiplantae	3	1		1	1	1	475	51.6	6.48	2.48	metabolic process		catalytic activity;metal ion binding;nucleotide binding;protein binding	Pf02670, Pf08436, Pf13288	100790607	GLYMA05G02190	DXR1	5
548	High	A0A0R0JSY5	Uncharacterized protein OS=Glycine max OX=3847 GN=GLYMA_06G155700 PE=4 SV=1	UP-soybean	NCBI-viridiplantae	1	1		1	1	1	1139	126.1	8.41	0	metabolic process		catalytic activity;protein binding	Pf00646, Pf01593, Pf07156, Pf12937, Pf13450
498	High	I1KI04	Uncharacterized protein OS=Glycine max OX=3847 GN=GLYMA_07G060700 PE=4 SV=1	UP-soybean	NCBI-viridiplantae	6	1		1	1	1	163	17.7	9.42	1.78		membrane		Pf14159	100305578	GLYMA07G06660	LOC100305578	7
520	High	A0A0R4J3V5	Uncharacterized protein OS=Glycine max OX=3847 GN=GLYMA_08G035300 PE=3 SV=1	UP-soybean	NCBI-viridiplantae	2	1		1	1	1	511	56.4	8.87	2	transport	membrane	transporter activity	Pf00083, Pf07690	547680	GLYMA08G03940	MST1	8
522	High	I1LCU6	Uncharacterized protein OS=Glycine max OX=3847 GN=GLYMA_10G205500 PE=3 SV=2	UP-soybean	NCBI-viridiplantae	1	1		1	1	1	1032	115.8	6.64	2.07	metabolic process	cytosol	catalytic activity	Pf00311	547755	GLYMA10G34970	PEPC17	10
445	High	A0A0R0HBF1	Uncharacterized protein OS=Glycine max OX=3847 GN=GLYMA_11G034000 PE=3 SV=1	UP-soybean	NCBI-viridiplantae	6	1		1	1	1	249	25.3	5.34	2.07	transport	membrane	transporter activity	Pf00230	100527333	GLYMA11G03690	LOC100527333	11
476	High	K7LRM8	Uncharacterized protein OS=Glycine max OX=3847 GN=GLYMA_11G224600 PE=4 SV=1	UP-soybean	NCBI-viridiplantae	2	1		1	1	1	738	78.9	7.61	2.07	metabolic process		catalytic activity	Pf00082, Pf05922	547512	GLYMA11G34630	LOC547512	11
511	High	I1LWU2	Uncharacterized protein OS=Glycine max OX=3847 GN=GLYMA_13G054400 PE=4 SV=1	UP-soybean	NCBI-viridiplantae	2	1		1	1	1	896	99.5	6.55	1.92	metabolic process	membrane	catalytic activity;nucleotide binding	Pf00069, Pf07714, Pf11721, Pf12819, Pf14531	100499640	GLYMA13G06490	LOC100499640	13
518	High	I1LVX1	Uncharacterized protein OS=Glycine max OX=3847 GN=GLYMA_13G091000 PE=3 SV=1	UP-soybean	NCBI-viridiplantae	3	1		1	1	1	296	33.9	8.65	1.95		membrane		Pf00335	100819507	GLYMA13G01580	LOC100819507	13
452	High	K7M2C5	Uncharacterized protein OS=Glycine max OX=3847 GN=GLYMA_13G277500 PE=4 SV=1	UP-soybean	NCBI-viridiplantae	2	1		1	1	1	927	103.4	7.94	2.01		membrane		Pf11145	102664055	GLYMA13G35260	LOC102664055	13
435	High	A0A0R0HBQ2	Uncharacterized protein OS=Glycine max OX=3847 GN=GLYMA_13G367000 PE=4 SV=1	UP-soybean	NCBI-viridiplantae	4	1		1	1	1	299	33.6	7.05	0	metabolic process		catalytic activity	Pf01257	100306106		LOC100306106	13
551	High	K7MMF4	Uncharacterized protein OS=Glycine max OX=3847 GN=GLYMA_17G185600 PE=4 SV=1	UP-soybean	NCBI-viridiplantae	4	1		1	1	1	195	22	9.96	1.89	metabolic process;transport		transporter activity	Pf05405		GLYMA17G23821	LOC100816723	17
391	High	I1N5Q9	Uncharacterized protein OS=Glycine max OX=3847 GN=GLYMA_19G007800 PE=4 SV=1	UP-soybean	NCBI-viridiplantae	3	1		2	1	1	431	45.6	7.11	4.12	metabolic process		catalytic activity;protein binding	Pf00089, Pf13180, Pf13365	100783304	GLYMA19G01060	LOC100783304	19
242	High	A0A0R4J629	Uncharacterized protein OS=Glycine max OX=3847 GN=GLYMA_19G186100 PE=3 SV=1	UP-soybean	NCBI-viridiplantae	7	1		5	1	1	250	25.5	6.51	2.81	transport	membrane	transporter activity	Pf00230	100527509	GLYMA19G37000	LOC100527509	19
392	High	Q8HCR5	Uncharacterized protein OS=Oryza sativa subsp. japonica OX=39947 GN=orf25 PE=4 SV=2		NCBI-viridiplantae	6	1		2	1	1	197	22.3	8.92	6.17	metabolic process;transport	membrane;mitochondrion	transporter activity	Pf05405	6450126		orf25	MT
180	High	Q6Z0Z9	V-type proton ATPase proteolipid subunit OS=Oryza sativa subsp. japonica OX=39947 GN=Os02g0550100 PE=3 SV=1		NCBI-viridiplantae	11	1		9	1	1	167	16.7	8.47	6.27	cellular homeostasis;transport	membrane;vacuole	catalytic activity;transporter activity	Pf00137	4329623	OS02G0550100	Os02g0550100; LOC4329623	2	Phagosome; Oxidative phosphorylation; Metabolic pathways
412	High	I1MSU1	Xylose isomerase OS=Glycine max OX=3847 GN=100804624 PE=3 SV=1	UP-soybean	NCBI-viridiplantae	3	1		1	1	1	480	54.2	6.43	2.32	metabolic process	cytoplasm;membrane	catalytic activity;metal ion binding	Pf01261	100804624	GLYMA17G07380	LOC100804624	17	Metabolic pathways; Pentose and glucuronate interconversions; Fructose and mannose metabolism

## Sheet: Fr. 39 LHCII
Supporting Information Table S4. List of membrane proteins and peptides identified in the fractions of the LHCII trimers of soybean plants exposed to 50 nM Cd fro 10 weeks.
			SUMMARY				Peptides	corres-ponding %
			ALL PEPTIDES SUM				4637	100
			Uncharacterized protein SUM				2735	58.9821
			Chlorophyll a-b binding protein, chloroplastic SUM				254	5.47768
			Lipoxygenase OS=Glycine max OX=3847 SUM				225	4.85228
			ATP synthase subunit beta, chloroplastic OS=Glycine max OX=3847				73	1.57429
			Fructose-bisphosphate aldolase OS=Glycine max OX=3847 SUM				63	1.35864
			Glycine cleavage system P protein OS=Glycine max OX=3847 SUM				52	1.12141
			Protein disulfide-isomerase OS=Glycine max OX=3847 SUM				52	1.12141
N	Protein FDR Confidence Combined	Accession	Description	UP-soybean	NCBI-viridi-plantae	Coverage	Peptides	corres-ponding %	PSMs	Unique Peptides	Protein Groups	AAs	MW kDa	calc pI	Score Sequest HT Sequest HT	Biological Process	Cellular Component	Molecular Function	Pfam IDs	Entrez Gene ID	Ensembl Gene ID	Gene Symbol	Chromosome	KEGG Pathways	WikiPathways
19	High	A0A0R0KIC6	Uncharacterized protein (Fragment) OS=Glycine max OX=3847 GN=GLYMA_03G1283001 PE=4 SV=1	UP-soybean	NCBI-viridiplantae	39	46		105	10	1	1535	167.3	6.3	209.93	metabolic process		catalytic activity	Pf00310, Pf01493, Pf01645, Pf04898	548016		GLU; LOC548016	3
16	High	I1N8S9	Uncharacterized protein OS=Glycine max OX=3847 GN=GLYMA_19G130800 PE=4 SV=1	UP-soybean	NCBI-viridiplantae	37	46		109	10	1	1581	172.1	7.11	224.44	metabolic process	cytoplasm	catalytic activity	Pf00310, Pf01493, Pf01645, Pf04898		GLYMA19G31120		19
			Phospholipase D OS=Glycine max OX=3847 SUM				44
11	High	A0A0R0G554	Lipoxygenase OS=Glycine max OX=3847 GN=GLYMA_15G026500 PE=3 SV=1	UP-soybean	NCBI-viridiplantae	49	39		170	2	1	853	96.6	6.07	341.58	metabolic process		catalytic activity;metal ion binding;protein binding	Pf00305, Pf01477	100101853		VLXB	15
			Carboxypeptidase OS=Glycine max OX=3847 SUM				36
12	High	B3TDK7	Lipoxygenase OS=Glycine max OX=3847 GN=547836 PE=3 SV=1	UP-soybean	NCBI-viridiplantae	47	36		150	8	1	853	96.4	6.1	301	metabolic process		catalytic activity;metal ion binding;protein binding	Pf00305, Pf01477	547836	GLYMA13G42330	LOC547836; LOXB1	13
15	High	B3TDK9	Lipoxygenase OS=Glycine max OX=3847 GN=100803358 PE=3 SV=1	UP-soybean	NCBI-viridiplantae	44	34		127	4	1	856	96.3	6.81	265.85	metabolic process		catalytic activity;metal ion binding;protein binding	Pf00305, Pf01477	100803358	GLYMA15G03040	LOC100803358	15	Linoleic acid metabolism
			ATP synthase subunit alpha, mitochondrial OS=Glycine max OX=3847 SUM				33
			Ferredoxin--NADP reductase, chloroplastic OS=Glycine max OX=3847 SUM				33
			Glyceraldehyde-3-phosphate dehydrogenase OS=Glycine max OX=3847 SUM				30
			Phosphoribulokinase OS=Glycine max OX=3847 SUM				30
			Plasma membrane ATPase OS=Glycine max OX=3847 SUM				28
17	High	I1M599	Lipoxygenase OS=Glycine max OX=3847 GN=GLYMA_13G347800 PE=3 SV=1	UP-soybean	NCBI-viridiplantae	37	27		107	1	1	822	92.7	7.01	234.6	metabolic process		catalytic activity;metal ion binding;protein binding	Pf00305, Pf01477	547860	GLYMA13G42340	LOX7	13
32	High	I1MXB1	Glycine cleavage system P protein OS=Glycine max OX=3847 GN=100777528 PE=3 SV=1	UP-soybean	NCBI-viridiplantae	32	26		60	6	1	1056	114.5	7.33	122.93	metabolic process	mitochondrion	catalytic activity	Pf01212, Pf02347	100777528	GLYMA17G34690	LOC100777528	17	Biosynthesis of secondary metabolites; Carbon metabolism; Metabolic pathways; Glycine, serine and threonine metabolism; Glyoxylate and dicarboxylate metabolism
31	High	I1M923	Glycine cleavage system P protein OS=Glycine max OX=3847 GN=100819714 PE=3 SV=1	UP-soybean	NCBI-viridiplantae	29	26		62	6	1	1059	114.9	7.5	126.16	metabolic process	mitochondrion	catalytic activity	Pf01212, Pf02347	100819714	GLYMA14G10820	LOC100819714	14	Glycine, serine and threonine metabolism; Glyoxylate and dicarboxylate metabolism; Biosynthesis of secondary metabolites; Carbon metabolism; Metabolic pathways
42	High	P24095	Seed linoleate 9S-lipoxygenase OS=Glycine max OX=3847 GN=LOX1.4 PE=1 SV=1	UP-soybean	NCBI-viridiplantae	34	25		51	20	1	864	96.8	6.15	111.79	metabolic process	cytoplasm	catalytic activity;metal ion binding;protein binding	Pf00305, Pf01477	547835		LOC547835	7	Linoleic acid metabolism
			Transmembrane 9 superfamily member OS=Glycine max OX=3847 SUM				25
28	High	Q2PMV0	ATP synthase subunit beta, chloroplastic OS=Glycine max OX=3847 GN=atpB PE=3 SV=1	UP-soybean	NCBI-viridiplantae	64	23		76	22	1	498	53.7	5.4	167.54	metabolic process;transport	membrane	catalytic activity;nucleotide binding;transporter activity	Pf00006, Pf00306, Pf02874, Pf13481	3989272		atpB		Photosynthesis; Oxidative phosphorylation; Metabolic pathways
			Dolichyl-diphosphooligosaccharide--protein glycosyltransferase subunit 1 OS=Glycine max OX=3847 SUM				23
51	High	I1K670	Uncharacterized protein OS=Glycine max OX=3847 GN=GLYMA_05G219400 PE=3 SV=1	UP-soybean	NCBI-viridiplantae	34	22		46	3	1	668	73.6	5.19	89.28	cell organization and biogenesis		catalytic activity;nucleotide binding	Pf00012, Pf01968, Pf06723	547839	GLYMA05G36620	BIP	5
63	High	I1MJU7	Uncharacterized protein OS=Glycine max OX=3847 GN=100800698 PE=3 SV=1	UP-soybean	NCBI-viridiplantae	33	21		40	21	1	689	73.7	5.34	86.53	cell organization and biogenesis;metabolic process		nucleotide binding;protein binding	Pf00012, Pf06723	100800698	GLYMA16G00410	LOC100800698	16	Protein processing in endoplasmic reticulum; Endocytosis; Spliceosome
53	High	I1KPN3	Uncharacterized protein OS=Glycine max OX=3847 GN=547838 PE=3 SV=1	UP-soybean	NCBI-viridiplantae	32	21		45	2	1	667	73.4	5.19	87.19	cell organization and biogenesis		catalytic activity;nucleotide binding	Pf00012, Pf01968, Pf06723	547838	GLYMA08G02940	LOC547838	8	Protein processing in endoplasmic reticulum; Protein export
34	High	I1M0X0	Uncharacterized protein OS=Glycine max OX=3847 GN=100789210 PE=3 SV=1	UP-soybean	NCBI-viridiplantae	41	20		56	20	1	574	64.5	7.17	113.75	metabolic process	membrane	catalytic activity;metal ion binding	Pf03055	100789210	GLYMA13G27220	LOC100789210	13
40	High	K7LWI4	ATP synthase subunit alpha OS=Glycine max OX=3847 GN=GLYMA_12G232000 PE=3 SV=1	UP-soybean	NCBI-viridiplantae	46	19		52	16	1	510	55.7	5.21	97.04	metabolic process;transport		catalytic activity;nucleotide binding;transporter activity	Pf00006, Pf00306, Pf02874, Pf09378		GLYMA12G36106	LOC100815582	12
48	High	I1NFS4	ATP synthase subunit beta OS=Glycine max OX=3847 GN=100789705 PE=3 SV=1	UP-soybean	NCBI-viridiplantae	46	19		47	1	1	559	59.8	6.15	111.08	metabolic process;transport		catalytic activity;nucleotide binding;transporter activity	Pf00006, Pf00306, Pf02874	100789705	GLYMA20G25920	LOC100789705	20	Oxidative phosphorylation; Metabolic pathways
47	High	A0A0R4J4C8	ATP synthase subunit beta OS=Glycine max OX=3847 GN=100797948 PE=3 SV=1	UP-soybean	NCBI-viridiplantae	45	19		48	1	1	559	59.8	6.15	113.13	metabolic process;transport		catalytic activity;nucleotide binding;transporter activity	Pf00006, Pf00306, Pf02874	100797948	GLYMA10G41330	LOC100797948	10	Metabolic pathways; Oxidative phosphorylation
			Photosystem I P700 chlorophyll a apoprotein A2 OS=Glycine max OX=3847 GN=psaB PE=3 SV=1				19
			Citrate synthase OS=Glycine max OX=3847 SUM				18
			Eukaryotic translation initiation factor 3 SUM				18
24	High	I1JCG8	Ferredoxin--NADP reductase, chloroplastic OS=Glycine max OX=3847 GN=100798467 PE=3 SV=1	UP-soybean	NCBI-viridiplantae	53	18		82	8	1	362	40.4	8.21	168.17	metabolic process		catalytic activity	Pf00175, Pf00667, Pf00970	100798467	GLYMA02G05350	LOC100798467	2	Photosynthesis; Metabolic pathways
78	High	I1LBB9	Lipoxygenase OS=Glycine max OX=3847 GN=100802887 PE=3 SV=1	UP-soybean	NCBI-viridiplantae	27	18		31	18	1	865	98.1	5.92	57.52	metabolic process		catalytic activity;metal ion binding;protein binding	Pf00305, Pf01477	100802887	GLYMA10G29490	LOC100802887	10	Linoleic acid metabolism
67	High	A0A0R0IYE6	Lipoxygenase OS=Glycine max OX=3847 GN=GLYMA_07G006900 PE=3 SV=1	UP-soybean	NCBI-viridiplantae	25	18		37	12	1	859	96.3	6.7	85.52	metabolic process		catalytic activity;metal ion binding;protein binding	Pf00305, Pf01477	547856		VLXC	7
37	High	I1LFG4	Uncharacterized protein OS=Glycine max OX=3847 GN=100781676 PE=4 SV=1	UP-soybean	NCBI-viridiplantae	31	18		53	3	1	742	80.2	6.57	103.8	metabolic process		catalytic activity	Pf00456, Pf02775, Pf02779, Pf02780	100781676	GLYMA10G43990	LOC100781676	10	Pentose phosphate pathway; Biosynthesis of amino acids; Metabolic pathways; Carbon metabolism; Carbon fixation in photosynthetic organisms; Biosynthesis of secondary metabolites
25	High	I1LU31	Uncharacterized protein OS=Glycine max OX=3847 GN=100784395 PE=3 SV=1	UP-soybean	NCBI-viridiplantae	43	18		81	18	1	474	53.2	7.84	159.58	metabolic process;response to stimulus		catalytic activity;metal ion binding	Pf00067	100784395	GLYMA12G31770	LOC100784395	12	Biosynthesis of secondary metabolites; alpha-Linolenic acid metabolism
81	High	I1MRV6	Uncharacterized protein OS=Glycine max OX=3847 GN=100788043 PE=4 SV=1	UP-soybean	NCBI-viridiplantae	42	18		30	4	1	500	52.9	7.34	67.15	cellular homeostasis;metabolic process;regulation of biological process		catalytic activity;nucleotide binding	Pf00070, Pf02852, Pf07992, Pf12831	100788043	GLYMA17G04210	LOC100788043	17	Biosynthesis of secondary metabolites; Glyoxylate and dicarboxylate metabolism; Valine, leucine and isoleucine degradation; Carbon metabolism; Metabolic pathways; Glycolysis / Gluconeogenesis; Pyruvate metabolism; Citrate cycle (TCA cycle); Glycine, serine and threonine metabolism; Propanoate metabolism
39	High	A0A0R4J653	Uncharacterized protein OS=Glycine max OX=3847 GN=100805786 PE=4 SV=1	UP-soybean	NCBI-viridiplantae	29	18		52	4	1	740	80	6.47	97.07	metabolic process		catalytic activity	Pf00456, Pf02779, Pf02780	100805786	GLYMA20G38720	LOC100805786	20	Biosynthesis of amino acids; Carbon fixation in photosynthetic organisms; Carbon metabolism; Biosynthesis of secondary metabolites; Pentose phosphate pathway; Metabolic pathways
73	High	I1LQR4	Uncharacterized protein OS=Glycine max OX=3847 GN=100816111 PE=3 SV=1	UP-soybean	NCBI-viridiplantae	34	18		33	6	1	649	71	5.21	66.57	cell organization and biogenesis		nucleotide binding	Pf00012, Pf06723	100816111	GLYMA12G06910	HSP70	12	Protein processing in endoplasmic reticulum; Endocytosis; Spliceosome
7	High	I1J7A8	Chlorophyll a-b binding protein, chloroplastic OS=Glycine max OX=3847 GN=100785180 PE=3 SV=1	UP-soybean	NCBI-viridiplantae	49	17		267	1	1	290	31.3	6.14	649.15	metabolic process;response to stimulus	membrane		Pf00504	100785180	GLYMA01G28810	LOC100785180	1	Photosynthesis - antenna proteins; Metabolic pathways
8	High	A0A0R0KFE8	Chlorophyll a-b binding protein, chloroplastic OS=Glycine max OX=3847 GN=GLYMA_03G060300 PE=3 SV=1	UP-soybean	NCBI-viridiplantae	48	17		263	1	1	290	31.4	6.32	643.05	metabolic process	membrane		Pf00504	100785415		LOC100785415	3
93	High	O81413	Ferric leghemoglobin reductase-2 OS=Glycine max OX=3847 GN=547523 PE=2 SV=1	UP-soybean	NCBI-viridiplantae	38	17		28	3	1	500	53	7.34	66	cellular homeostasis;metabolic process;regulation of biological process	mitochondrion	catalytic activity;nucleotide binding	Pf00070, Pf01134, Pf02852, Pf07992, Pf12831	547523	GLYMA07G36040	LOC547523	7	Biosynthesis of secondary metabolites; Glyoxylate and dicarboxylate metabolism; Valine, leucine and isoleucine degradation; Carbon metabolism; Metabolic pathways; Glycolysis / Gluconeogenesis; Pyruvate metabolism; Citrate cycle (TCA cycle); Glycine, serine and threonine metabolism; Propanoate metabolism
			Phosphoglycerate kinase OS=Glycine max OX=3847 SUM				17
86	High	A0A0R0IQ92	Phospholipase D OS=Glycine max OX=3847 GN=GLYMA_08G211700 PE=3 SV=1	UP-soybean	NCBI-viridiplantae	30	17		29	4	1	788	89.2	5.8	54.78	metabolic process	membrane	catalytic activity;metal ion binding;protein binding	Pf00168, Pf00614, Pf12357, Pf13091	100786410		LOC100786410	8
62	High	K7LRM8	Uncharacterized protein OS=Glycine max OX=3847 GN=GLYMA_11G224600 PE=4 SV=1	UP-soybean	NCBI-viridiplantae	34	17		40	9	1	738	78.9	7.61	80.9	metabolic process		catalytic activity	Pf00082, Pf05922	547512	GLYMA11G34630	LOC547512	11
74	High	I1KTQ4	Citrate synthase OS=Glycine max OX=3847 GN=100781418 PE=3 SV=1	UP-soybean	NCBI-viridiplantae	45	16		33	16	1	472	52.5	8.25	57.01	metabolic process		catalytic activity	Pf00285	100781418	GLYMA08G16770	LOC100781418	8	Carbon metabolism; Biosynthesis of amino acids; 2-Oxocarboxylic acid metabolism; Citrate cycle (TCA cycle); Biosynthesis of secondary metabolites; Glyoxylate and dicarboxylate metabolism; Metabolic pathways
35	High	I1LPX6	Fructose-bisphosphate aldolase OS=Glycine max OX=3847 GN=100775844 PE=3 SV=1	UP-soybean	NCBI-viridiplantae	40	16		55	11	1	398	42.8	7.33	120.94	metabolic process		catalytic activity	Pf00274	100775844	GLYMA12G04150	LOC100775844	12	Glycolysis / Gluconeogenesis; Carbon metabolism; Metabolic pathways; Biosynthesis of amino acids; Biosynthesis of secondary metabolites; Pentose phosphate pathway; Carbon fixation in photosynthetic organisms; Fructose and mannose metabolism
			Glucose-6-phosphate isomerase OS=Glycine max OX=3847 SUM				16
6	High	Q2PMQ9	Photosystem II CP47 reaction center protein OS=Glycine max OX=3847 GN=psbB PE=3 SV=1	UP-soybean	NCBI-viridiplantae	33	16		301	16	1	508	56	6.7	735.56	metabolic process	membrane		Pf00421	3989323		psbB		Metabolic pathways; Photosynthesis
59	High	I1J6H9	Uncharacterized protein OS=Glycine max OX=3847 GN=100803551 PE=4 SV=1	UP-soybean	NCBI-viridiplantae	30	16		42	8	1	698	78.2	5.64	82.96	metabolic process		catalytic activity;nucleotide binding	Pf03109, Pf06176	100803551	GLYMA01G17850	LOC100803551	1
115	High	I1KVU0	Uncharacterized protein OS=Glycine max OX=3847 GN=GLYMA_08G224400 PE=3 SV=1	UP-soybean	NCBI-viridiplantae	35	16		25	16	1	623	68.7	5.67	46.13	metabolic process;transport	membrane;vacuole	catalytic activity;nucleotide binding;transporter activity	Pf00006, Pf00306, Pf02874	100775727	GLYMA08G23990	LOC100775727	8
82	High	A0A0R0EV62	Uncharacterized protein OS=Glycine max OX=3847 GN=GLYMA_18G033500 PE=4 SV=1	UP-soybean	NCBI-viridiplantae	37	16		30	8	1	637	68.1	6.54	57.91	metabolic process		catalytic activity	Pf00082, Pf05922
26	High	P49161	Cytochrome f OS=Glycine max OX=3847 GN=petA PE=3 SV=1	UP-soybean	NCBI-viridiplantae	55	15		79	15	1	320	35.3	8.82	173.12	metabolic process;transport	membrane	metal ion binding	Pf01333	3989309		petA		Metabolic pathways; Photosynthesis
30	High	A0A0R4J4B4	Ferredoxin--NADP reductase, chloroplastic OS=Glycine max OX=3847 GN=100802032 PE=3 SV=1	UP-soybean	NCBI-viridiplantae	46	15		65	5	1	362	40.5	8.53	133.48	metabolic process		catalytic activity	Pf00175, Pf00667, Pf00970	100802032	GLYMA11G08230	LOC100802032	11	Metabolic pathways; Photosynthesis
54	High	B0M1B1	Peroxisomal glycolate oxidase OS=Glycine max OX=3847 GN=100777153 PE=2 SV=1	UP-soybean	NCBI-viridiplantae	46	15		44	4	1	371	40.8	9.13	97.61	metabolic process		catalytic activity;nucleotide binding	Pf00478, Pf01070, Pf01645, Pf02811, Pf03060	100777153	GLYMA08G18750	LOC100777153	8	Peroxisome; Biosynthesis of secondary metabolites; Glyoxylate and dicarboxylate metabolism; Metabolic pathways; Carbon metabolism
57	High	I1J4L6	Phosphoribulokinase OS=Glycine max OX=3847 GN=100777515 PE=3 SV=1	UP-soybean	NCBI-viridiplantae	51	15		43	3	1	407	45.2	6.28	83.67	metabolic process	cytosol	catalytic activity;nucleotide binding	Pf00485	100777515	GLYMA01G01370	LOC100777515	1	Metabolic pathways; Carbon fixation in photosynthetic organisms; Carbon metabolism
50	High	I1L540	Phosphoribulokinase OS=Glycine max OX=3847 GN=100807126 PE=3 SV=1	UP-soybean	NCBI-viridiplantae	51	15		46	3	1	407	45.3	6.09	95.04	metabolic process	cytosol	catalytic activity;nucleotide binding	Pf00485	100807126	GLYMA09G34410	LOC100807126	9	Metabolic pathways; Carbon fixation in photosynthetic organisms; Carbon metabolism
			Protoporphyrinogen oxidase OS=Glycine max OX=3847 SUM				15
71	High	D4N5G3	Rubisco activase OS=Glycine max OX=3847 GN=RCA11 PE=2 SV=1	UP-soybean	NCBI-viridiplantae	46	15		35	5	1	443	48.6	6.65	64.98	regulation of biological process		enzyme regulator activity;nucleotide binding	Pf00004, Pf06309	100818034	GLYMA11G34230	RCA11	11
60	High	I1MJ29	Uncharacterized protein OS=Glycine max OX=3847 GN=100170730 PE=3 SV=1	UP-soybean	NCBI-viridiplantae	47	15		42	4	1	371	40.8	8.97	92.27	metabolic process		catalytic activity;nucleotide binding	Pf00478, Pf01070, Pf01645, Pf02811, Pf03060	100170730	GLYMA15G40140	LOC100170730	15
95	High	A0A0R4J626	Uncharacterized protein OS=Glycine max OX=3847 GN=100777767 PE=3 SV=1	UP-soybean	NCBI-viridiplantae	27	15		28	3	1	654	71.5	5.16	57.19	cell organization and biogenesis		nucleotide binding	Pf00012, Pf06723	100777767	GLYMA19G35560	LOC100777767	19	Protein processing in endoplasmic reticulum; Endocytosis; Spliceosome
52	High	C6TGW2	Uncharacterized protein OS=Glycine max OX=3847 GN=100798989 PE=2 SV=1	UP-soybean	NCBI-viridiplantae	61	15		46	6	1	262	29.3	4.75	74.51			protein binding	Pf00244	100798989	GLYMA02G37120	LOC100798989; SGF14G	2
126	High	I1KZ13	Uncharacterized protein OS=Glycine max OX=3847 GN=100811552 PE=3 SV=1	UP-soybean	NCBI-viridiplantae	33	15		22	2	1	528	58.9	6.98	49.91	metabolic process		catalytic activity;metal ion binding	Pf00675, Pf05193	100811552	GLYMA08G46020	LOC100811552	8
			Amine oxidase OS=Glycine max OX=3847 SUM				14
101	High	Q01915	ATP synthase subunit alpha, mitochondrial OS=Glycine max OX=3847 GN=ATPA PE=3 SV=1	UP-soybean	NCBI-viridiplantae	31	14		27	10	1	508	55.3	6.61	62.98	metabolic process;transport	membrane;mitochondrion	catalytic activity;nucleotide binding;transporter activity	Pf00006, Pf00306, Pf02874, Pf09378	15308624; 15308608; 15308543		atp1-3; atp1-2; atp1-1	MT	Metabolic pathways; Oxidative phosphorylation
9	High	A0A0R0ERF9	Chlorophyll a-b binding protein, chloroplastic OS=Glycine max OX=3847 GN=100817348 PE=3 SV=1	UP-soybean	NCBI-viridiplantae	52	14		178	3	1	288	30.9	6.81	414.24	metabolic process	membrane		Pf00504	100817348		LOC100817348	20	Photosynthesis - antenna proteins; Metabolic pathways
18	High	K7M9Q3	Chlorophyll a-b binding protein, chloroplastic OS=Glycine max OX=3847 GN=GLYMA_15G052400 PE=3 SV=1	UP-soybean	NCBI-viridiplantae	56	14		106	3	1	260	27.6	6.6	213.27	metabolic process;response to stimulus	membrane		Pf00504	100527463	GLYMA15G05790	LOC100527463	15
70	High	I1JSJ3	Fructose-bisphosphate aldolase OS=Glycine max OX=3847 GN=100798677 PE=3 SV=1	UP-soybean	NCBI-viridiplantae	39	14		36	9	1	395	42.5	6.79	77.74	metabolic process		catalytic activity	Pf00274	100798677	GLYMA04G01020	LOC100798677	4	Pentose phosphate pathway; Fructose and mannose metabolism; Carbon fixation in photosynthetic organisms; Carbon metabolism; Glycolysis / Gluconeogenesis; Metabolic pathways; Biosynthesis of amino acids; Biosynthesis of secondary metabolites
			Glutamine synthetase OS=Glycine max OX=3847 SUM				14
127	High	I1KH67	Lipoxygenase OS=Glycine max OX=3847 GN=GLYMA_07G034800 PE=3 SV=1	UP-soybean	NCBI-viridiplantae	19	14		22	8	1	865	96.3	7.02	50.75	metabolic process		catalytic activity;metal ion binding;protein binding	Pf00305, Pf01477	100127399	GLYMA07G03910	LOX9	7
109	High	I1KH24	Phospholipase D OS=Glycine max OX=3847 GN=100794849 PE=3 SV=1	UP-soybean	NCBI-viridiplantae	24	14		26	1	1	809	91.5	5.78	52.49	metabolic process	membrane	catalytic activity;metal ion binding;protein binding	Pf00168, Pf00614, Pf12357, Pf13091	100794849	GLYMA07G03490	LOC100794849	7	Ether lipid metabolism; Glycerophospholipid metabolism; Metabolic pathways; Biosynthesis of secondary metabolites; Endocytosis
104	High	I1KAB7	Protein disulfide-isomerase OS=Glycine max OX=3847 GN=100788687 PE=3 SV=1	UP-soybean	NCBI-viridiplantae	34	14		27	4	1	503	56.1	4.98	51.6	cellular homeostasis;metabolic process;regulation of biological process;response to stimulus	endoplasmic reticulum	catalytic activity	Pf00085, Pf13098, Pf13848, Pf13899, Pf13905	100788687	GLYMA06G12090	LOC100788687	6	Protein processing in endoplasmic reticulum
135	High	I1M5P5	Uncharacterized protein OS=Glycine max OX=3847 GN=100777295 PE=3 SV=1	UP-soybean	NCBI-viridiplantae	12	14		21	2	1	1426	160.8	7.72	43.55	transport	membrane	catalytic activity;nucleotide binding;transporter activity	Pf00005, Pf01061, Pf08370, Pf12698, Pf13304, Pf14510	100777295	GLYMA13G43870	LOC100777295	13
133	High	I1N1W7	Uncharacterized protein OS=Glycine max OX=3847 GN=100777553 PE=3 SV=1	UP-soybean	NCBI-viridiplantae	31	14		21	1	1	527	58.8	6.99	46.68	metabolic process		catalytic activity;metal ion binding	Pf00675, Pf05193, Pf08367	100777553	GLYMA18G31550	LOC100777553	18
179	High	A0A0R4J2L6	Uncharacterized protein OS=Glycine max OX=3847 GN=100778773 PE=4 SV=1	UP-soybean	NCBI-viridiplantae	17	14		15	14	1	1078	121.3	6.13	31.76	metabolic process		catalytic activity;metal ion binding	Pf00675, Pf05193, Pf08367	100778773	GLYMA01G45650	LOC100778773	1
136	High	I1MCJ7	Uncharacterized protein OS=Glycine max OX=3847 GN=100787814 PE=3 SV=1	UP-soybean	NCBI-viridiplantae	13	14		21	2	1	1426	160.6	7.34	42.39	transport	membrane	catalytic activity;nucleotide binding;transporter activity	Pf00005, Pf01061, Pf08370, Pf13304, Pf14510	100787814	GLYMA15G01470	LOC100787814	15
45	High	I1LYP7	Uncharacterized protein OS=Glycine max OX=3847 GN=100796585 PE=4 SV=1	UP-soybean	NCBI-viridiplantae	39	14		49	14	1	429	47.8	9.45	95.19	metabolic process		catalytic activity	Pf01073, Pf01370, Pf04321, Pf05368, Pf13460	100796585	GLYMA13G18950	LOC100796585	13
116	High	A0A0R0I6Y6	Uncharacterized protein OS=Glycine max OX=3847 GN=100802518 PE=3 SV=1	UP-soybean	NCBI-viridiplantae	24	14		25	12	1	897	99.8	6.43	44.45	metabolic process		catalytic activity	Pf01055, Pf13802	100802518		LOC100802518	9	Starch and sucrose metabolism; Galactose metabolism; Metabolic pathways
151	High	I1KU21	Uncharacterized protein OS=Glycine max OX=3847 GN=100804251 PE=4 SV=1	UP-soybean	NCBI-viridiplantae	21	14		19	14	1	843	94	6.11	41.98			catalytic activity;nucleotide binding	Pf00009, Pf00679, Pf03144, Pf03764, Pf14492	100804251	GLYMA08G18110	LOC100804251	8
84	High	I1JJF7	Uncharacterized protein OS=Glycine max OX=3847 GN=100811399 PE=4 SV=1	UP-soybean	NCBI-viridiplantae	26	14		30	6	1	753	81.8	6.2	65.56	metabolic process		catalytic activity	Pf03009	100811399	GLYMA02G46590	LOC100811399	2
23	High	I1KUE5	Chlorophyll a-b binding protein, chloroplastic OS=Glycine max OX=3847 GN=100500118 PE=3 SV=1	UP-soybean	NCBI-viridiplantae	56	13		90	2	1	261	27.7	6.6	178.18	metabolic process;response to stimulus	membrane		Pf00504	100500118	GLYMA08G19210	LOC100500118	8	Metabolic pathways; Photosynthesis - antenna proteins
105	High	A8C8H5	Glutamate decarboxylase OS=Glycine max OX=3847 GN=GAD PE=2 SV=1	UP-soybean	NCBI-viridiplantae	28	13		27	13	1	503	57.2	5.82	42.98	metabolic process		catalytic activity	Pf00266, Pf00282	547724	GLYMA18G04940	GAD	18	Butanoate metabolism; Alanine, aspartate and glutamate metabolism; Metabolic pathways; Taurine and hypotaurine metabolism; beta-Alanine metabolism; Biosynthesis of secondary metabolites
58	High	O80412	Mitochondrial phosphate transporter OS=Glycine max OX=3847 GN=548006 PE=2 SV=1	UP-soybean	NCBI-viridiplantae	33	13		43	13	1	375	39.8	9.26	72.65	response to stimulus;transport	membrane	transporter activity	Pf00153	548006	GLYMA19G27380	LOC548006	19
20	High	Q2PMT9	Photosystem II CP43 reaction center protein OS=Glycine max OX=3847 GN=psbC PE=3 SV=1	UP-soybean	NCBI-viridiplantae	35	13		100	13	1	473	51.9	7.21	223.2	metabolic process	membrane	metal ion binding	Pf00421	3989283		psbC		Photosynthesis; Metabolic pathways
110	High	I7FST9	Protein disulfide-isomerase OS=Glycine max OX=3847 GN=Gm pdil-1 PE=2 SV=1	UP-soybean	NCBI-viridiplantae	31	13		26	3	1	525	58.7	5.17	49.58	cellular homeostasis;metabolic process;regulation of biological process;response to stimulus	endoplasmic reticulum	catalytic activity	Pf00085, Pf13098, Pf13848, Pf13899, Pf13905	100170705	GLYMA04G42690	LOC100170705	4	Protein processing in endoplasmic reticulum
27	High	P27066	Ribulose bisphosphate carboxylase large chain OS=Glycine max OX=3847 GN=rbcL PE=1 SV=3	UP-soybean	NCBI-viridiplantae	37	13		77	6	1	475	52.6	6.43	156.15	metabolic process		catalytic activity;metal ion binding	Pf00016, Pf02788	3989271		rbcL		Carbon metabolism; Carbon fixation in photosynthetic organisms; Glyoxylate and dicarboxylate metabolism; Metabolic pathways
100	High	A0A0R4J4T0	Uncharacterized protein OS=Glycine max OX=3847 GN=100775864 PE=3 SV=1	UP-soybean	NCBI-viridiplantae	17	13		27	12	1	765	80.1	5.4	54.3	transport	membrane	catalytic activity;transporter activity	Pf03030	100775864	GLYMA13G23170	LOC100775864	13	Oxidative phosphorylation
55	High	I1K9V8	Uncharacterized protein OS=Glycine max OX=3847 GN=100792014 PE=3 SV=1	UP-soybean	NCBI-viridiplantae	55	13		44	4	1	259	29.1	4.75	68.22			protein binding	Pf00244	100792014	GLYMA06G10650	LOC100792014; SGF14I	6
139	High	I1JAD1	Uncharacterized protein OS=Glycine max OX=3847 GN=GLYMA_01G225200 PE=4 SV=1	UP-soybean	NCBI-viridiplantae	22	13		21	3	1	671	75.3	7.23	38.26	metabolic process		catalytic activity	Pf00501	100814965	GLYMA01G43470	LOC100814965	1
111	High	Q0JKB4	ATP synthase subunit beta OS=Oryza sativa subsp. japonica OX=39947 GN=Os01g0685800 PE=3 SV=1		NCBI-viridiplantae	27	12		26	1	1	557	59.4	6.55	61.62	metabolic process;transport	mitochondrion	catalytic activity;nucleotide binding;transporter activity	Pf00006, Pf00306, Pf02874	4324151	OS01G0685800	Os01g0685800; LOC4324151	1	Oxidative phosphorylation; Metabolic pathways
96	High	C6T859	Beta-form rubisco activase OS=Glycine max OX=3847 GN=100797222 PE=2 SV=1	UP-soybean	NCBI-viridiplantae	34	12		28	2	1	443	48.6	7.24	53.62			nucleotide binding	Pf00004, Pf06309	100797222		LOC100797222; RCABETA	18
			Carbonic anhydrase OS=Glycine max OX=3847 SUM				12
10	High	A0A0R0I8Z5	Chlorophyll a-b binding protein, chloroplastic OS=Glycine max OX=3847 GN=100806585 PE=3 SV=1	UP-soybean	NCBI-viridiplantae	51	12		176	1	1	291	31	6	420.78	metabolic process	membrane		Pf00504	100806585	GLYMA09G28200	LOC100806585	9	Photosynthesis - antenna proteins; Metabolic pathways
			Cytochrome b-c1 complex subunit Rieske, mitochondrial OS=Glycine max OX=3847 SUM				12
13	High	Q5QJB6	Harpin binding protein 1 OS=Glycine max OX=3847 GN=HrBP1 PE=2 SV=1	UP-soybean	NCBI-viridiplantae	61	12		149	12	1	265	28.4	8.15	304.27				Pf04755	548055	GLYMA20G34960	HRBP1	20
			Malic enzyme OS=Glycine max OX=3847 SUM				12
153	High	I1M5T2	Phospholipase D OS=Glycine max OX=3847 GN=100784434 PE=3 SV=1	UP-soybean	NCBI-viridiplantae	19	12		19	6	1	807	92	6.34	39.58	metabolic process	membrane	catalytic activity;metal ion binding;protein binding	Pf00168, Pf00614, Pf12357, Pf13091	100784434	GLYMA13G44170	LOC100784434	13	Metabolic pathways; Biosynthesis of secondary metabolites; Endocytosis; Glycerophospholipid metabolism; Ether lipid metabolism
			Photosystem II D2 protein SUM				12
			Ribulose bisphosphate carboxylase small chain SUM				12
94	High	I1N4A7	Uncharacterized protein OS=Glycine max OX=3847 GN=100777928 PE=4 SV=2	UP-soybean	NCBI-viridiplantae	58	12		28	2	1	276	29.8	8.65	67.15	transport	membrane	transporter activity	Pf01459	100777928	GLYMA18G49070	LOC100777928	18
129	High	I1JTE7	Uncharacterized protein OS=Glycine max OX=3847 GN=100807192 PE=3 SV=1	UP-soybean	NCBI-viridiplantae	28	12		22	11	1	521	58.4	9.04	42.04	defense response;metabolic process;response to stimulus	membrane	catalytic activity;metal ion binding	Pf00067	100807192	GLYMA04G03740	LOC100807192	4	Biosynthesis of secondary metabolites; alpha-Linolenic acid metabolism; Metabolic pathways
83	High	I1L602	Uncharacterized protein OS=Glycine max OX=3847 GN=GLYMA_09G240600 PE=4 SV=1	UP-soybean	NCBI-viridiplantae	58	12		30	2	1	276	29.7	8.65	72.71	transport	membrane	transporter activity	Pf01459	100170728	GLYMA09G37570	LOC100170728	9
146	High	K7MQP4	Uncharacterized protein OS=Glycine max OX=3847 GN=GLYMA_18G085400 PE=4 SV=1	UP-soybean	NCBI-viridiplantae	21	12		20	11	1	749	83.3	7.23	36.16	metabolic process		catalytic activity	Pf03009		GLYMA18G09516		18
			Aconitate hydratase OS=Glycine max OX=3847 SUM				11
14	High	A0A0R0FSY2	Chlorophyll a-b binding protein, chloroplastic OS=Glycine max OX=3847 GN=100789786 PE=3 SV=1	UP-soybean	NCBI-viridiplantae	49	11		141	1	1	289	30.7	6	318.08	metabolic process	membrane		Pf00504	100789786	GLYMA16G33030	LOC100789786	16	Photosynthesis - antenna proteins; Metabolic pathways
172	High	I1JIA0	Clathrin heavy chain OS=Glycine max OX=3847 GN=100786617 PE=3 SV=2	UP-soybean	NCBI-viridiplantae	8	11		16	11	1	1707	193	5.4	32.89	cell organization and biogenesis;transport	membrane	protein binding;structural molecule activity	Pf00637, Pf01394, Pf09268, Pf13838	100786617	GLYMA02G42560	LOC100786617	2	Endocytosis
			Dirigent protein OS=Glycine max OX=3847 GN=100817263 PE=3 SV=1				11
159	High	I1LD03	Dolichyl-diphosphooligosaccharide--protein glycosyltransferase subunit 1 OS=Glycine max OX=3847 GN=100814638 PE=3 SV=1	UP-soybean	NCBI-viridiplantae	23	11		18	10	1	469	52.7	7.31	34.37	metabolic process	endoplasmic reticulum;membrane	catalytic activity	Pf04597	100814638	GLYMA10G35450	LOC100814638	10	N-Glycan biosynthesis; Metabolic pathways; Protein processing in endoplasmic reticulum
166	High	I1JFY8	Glycerol-3-phosphate dehydrogenase OS=Glycine max OX=3847 GN=100808564 PE=3 SV=1	UP-soybean	NCBI-viridiplantae	21	11		17	11	1	629	68.7	8.47	33.75	metabolic process		catalytic activity	Pf01266	100808564	GLYMA02G28000	LOC100808564	2	Biosynthesis of secondary metabolites; Glycerophospholipid metabolism
157	High	K7LPI4	Lipoxygenase OS=Glycine max OX=3847 GN=100787202 PE=3 SV=1	UP-soybean	NCBI-viridiplantae	18	11		18	9	1	901	102.6	6.11	37.12	metabolic process		catalytic activity;metal ion binding;protein binding	Pf00305, Pf01477	100787202	GLYMA11G13880	LOC100787202	11	Metabolic pathways; Linoleic acid metabolism; Biosynthesis of secondary metabolites; alpha-Linolenic acid metabolism
			Patatin OS=Glycine max OX=3847 SUM				11
156	High	A0A0R0GFW6	Phosphoglycerate kinase OS=Glycine max OX=3847 GN=100801951 PE=3 SV=1	UP-soybean	NCBI-viridiplantae	27	11		18	9	1	483	50	8.15	44.99	metabolic process		catalytic activity	Pf00162	100801951	GLYMA15G41540	LOC100801951	15	Biosynthesis of amino acids; Metabolic pathways; Carbon metabolism; Carbon fixation in photosynthetic organisms; Biosynthesis of secondary metabolites; Glycolysis / Gluconeogenesis
			Serine hydroxymethyltransferase OS=Glycine max OX=3847 SUM				11
			Succinate dehydrogenase [ubiquinone] iron-sulfur subunit, mitochondrial OS=Glycine max OX=3847 SUM				11
46	High	I1LAZ3	Uncharacterized protein OS=Glycine max OX=3847 GN=100776327 PE=3 SV=1	UP-soybean	NCBI-viridiplantae	28	11		49	3	1	516	56.9	6.95	105.32	metabolic process		catalytic activity	Pf00026, Pf03489, Pf05184, Pf14541, Pf14543	100776327	GLYMA10G28370	LOC100776327	10
145	High	I1LQ66	Uncharacterized protein OS=Glycine max OX=3847 GN=100779056 PE=4 SV=1	UP-soybean	NCBI-viridiplantae	29	11		20	5	1	528	55.7	7.37	45.7	metabolic process		catalytic activity	Pf00106, Pf01073, Pf01370, Pf05368, Pf13460	100779056	GLYMA12G05030	LOC100779056	12
168	High	I1M3R5	Uncharacterized protein OS=Glycine max OX=3847 GN=100780671 PE=3 SV=1	UP-soybean	NCBI-viridiplantae	27	11		17	2	1	367	39.6	9.85	29.84	cell organization and biogenesis;transport	membrane	transporter activity	Pf00153	100780671	GLYMA13G37140	LOC100780671	13
161	High	I1LUH6	Uncharacterized protein OS=Glycine max OX=3847 GN=100785990 PE=3 SV=1	UP-soybean	NCBI-viridiplantae	27	11		18	3	1	367	39.4	9.79	31.28	cell organization and biogenesis;transport	membrane	transporter activity	Pf00153	100785990	GLYMA12G33280	LOC100785990	12
141	High	I1MJN2	Uncharacterized protein OS=Glycine max OX=3847 GN=100789942 PE=3 SV=1	UP-soybean	NCBI-viridiplantae	29	11		21	1	1	389	42.1	9.7	40.86	cell organization and biogenesis;transport	membrane	transporter activity	Pf00153	100789942	GLYMA15G42900	LOC100789942	15
195	High	I1M9R6	Uncharacterized protein OS=Glycine max OX=3847 GN=100790292 PE=4 SV=1	UP-soybean	NCBI-viridiplantae	20	11		14	2	1	668	75	5.64	22.69	metabolic process		catalytic activity;nucleotide binding	Pf01636, Pf03109	100790292	GLYMA14G17300	LOC100790292	14
128	High	I1LNP4	Uncharacterized protein OS=Glycine max OX=3847 GN=100790762 PE=4 SV=1	UP-soybean	NCBI-viridiplantae	41	11		22	10	1	328	34.8	8.19	49.95	metabolic process		catalytic activity	Pf00107, Pf08240, Pf13602	100790762	GLYMA12G00430	LOC100790762	12
134	High	I1MNK0	Uncharacterized protein OS=Glycine max OX=3847 GN=100792252 PE=4 SV=1	UP-soybean	NCBI-viridiplantae	47	11		21	2	1	331	35	7.06	47.47	metabolic process;regulation of biological process		metal ion binding	Pf01716	100792252	GLYMA16G25860	LOC100792252	16	Metabolic pathways; Photosynthesis
122	High	I1M6K6	Uncharacterized protein OS=Glycine max OX=3847 GN=100792750 PE=4 SV=1	UP-soybean	NCBI-viridiplantae	19	11		23	3	1	754	81.7	6.02	54.04	metabolic process		catalytic activity	Pf03009	100792750	GLYMA14G02070	LOC100792750	14
137	High	C6TC92	Uncharacterized protein OS=Glycine max OX=3847 GN=100798485 PE=2 SV=1	UP-soybean	NCBI-viridiplantae	48	11		21	2	1	329	34.8	5.67	47.3	metabolic process;regulation of biological process		metal ion binding	Pf01716	100798485	GLYMA11G06510	LOC100798485	11	Metabolic pathways; Photosynthesis
117	High	A0A0R0I7T2	Uncharacterized protein OS=Glycine max OX=3847 GN=100800550 PE=3 SV=1	UP-soybean	NCBI-viridiplantae	22	11		25	4	1	695	74.6	6.19	61.03	metabolic process;response to stimulus	membrane	catalytic activity;metal ion binding;nucleotide binding	Pf00004, Pf01057, Pf01078, Pf01434, Pf01695, Pf05496, Pf06068, Pf06480, Pf07724, Pf07726, Pf07728, Pf13191, Pf13207, Pf13401	100800550		LOC100800550	9
180	High	I1MM85	Uncharacterized protein OS=Glycine max OX=3847 GN=100800696 PE=3 SV=1	UP-soybean	NCBI-viridiplantae	23	11		15	3	1	523	58.5	6.73	31.09	metabolic process		catalytic activity;metal ion binding	Pf00675, Pf05193, Pf08367	100800696	GLYMA16G10360	LOC100800696	16
123	High	I1J7S0	Uncharacterized protein OS=Glycine max OX=3847 GN=100802848 PE=4 SV=1	UP-soybean	NCBI-viridiplantae	17	11		23	3	1	726	81	6.14	43.91	metabolic process		catalytic activity;nucleotide binding	Pf03109, Pf06176	100802848	GLYMA01G33290	LOC100802848	1
87	High	I1KSD7	Uncharacterized protein OS=Glycine max OX=3847 GN=100807439 PE=3 SV=1	UP-soybean	NCBI-viridiplantae	45	11		29	1	1	301	32	9.35	55.29	transport	membrane	transporter activity	Pf00153	100807439	GLYMA08G12200	LOC100807439	8
173	High	K7LMK6	Uncharacterized protein OS=Glycine max OX=3847 GN=100807875 PE=4 SV=1	UP-soybean	NCBI-viridiplantae	18	11		16	1	1	663	74	7.66	30.48	metabolic process		catalytic activity	Pf00501	100807875	GLYMA11G02030	LOC100807875	11	Fatty acid metabolism; Fatty acid biosynthesis; Fatty acid degradation; Peroxisome; Metabolic pathways
124	High	I1KTM3	Uncharacterized protein OS=Glycine max OX=3847 GN=100819556 PE=3 SV=1	UP-soybean	NCBI-viridiplantae	29	11		23	1	1	388	42	9.61	47.8	cell organization and biogenesis;transport	membrane	transporter activity	Pf00153	100819556	GLYMA08G16420	LOC100819556	8
66	High	A0A0R0J4X0	Uncharacterized protein OS=Glycine max OX=3847 GN=GLYMA_08G363800 PE=3 SV=1	UP-soybean	NCBI-viridiplantae	54	11		39	6	1	257	29	4.75	61.43			protein binding	Pf00244	547657	GLYMA08G47900	LOC547657; SGF14M	8
162	High	I1LJJ4	Uncharacterized protein OS=Glycine max OX=3847 GN=GLYMA_11G122700 PE=4 SV=1	UP-soybean	NCBI-viridiplantae	30	11		18	11	1	478	53.5	6.87	29.48	metabolic process		catalytic activity;metal ion binding	Pf00067	100810890	GLYMA11G13070	LOC100810890	11
			V-type proton ATPase subunit SUM				11
226	High	A0MAV6	Allene oxide synthase OS=Glycine max OX=3847 GN=aos2 PE=2 SV=1	UP-soybean	NCBI-viridiplantae	20	10		12	9	1	519	58.3	8.88	16.37	defense response;metabolic process;response to stimulus	membrane	catalytic activity;metal ion binding	Pf00067	100037482	GLYMA17G36530	AOS2	17	Metabolic pathways; Biosynthesis of secondary metabolites; alpha-Linolenic acid metabolism
			CASP-like protein OS=Glycine SUM				10
49	High	I1LMQ5	Chlorophyll a-b binding protein, chloroplastic OS=Glycine max OX=3847 GN=100794604 PE=3 SV=1	UP-soybean	NCBI-viridiplantae	38	10		47	3	1	282	31.1	6.81	111.5	metabolic process;response to stimulus	membrane		Pf00504	100794604	GLYMA11G35130	LOC100794604	11	Metabolic pathways; Photosynthesis - antenna proteins
1	High	C6TNE6	Chlorophyll a-b binding protein, chloroplastic OS=Glycine max OX=3847 GN=100805310 PE=2 SV=1	UP-soybean	NCBI-viridiplantae	64	10		419	1	1	263	27.9	5.43	842.31	metabolic process;response to stimulus	membrane		Pf00504	100805310	GLYMA08G08770	LOC100805310	8	Metabolic pathways; Photosynthesis - antenna proteins
2	High	C6TLM4	Chlorophyll a-b binding protein, chloroplastic OS=Glycine max OX=3847 GN=GLYMA_05G128000 PE=2 SV=1	UP-soybean	NCBI-viridiplantae	64	10		417	2	1	263	27.9	5.43	842.1	metabolic process;response to stimulus	membrane		Pf00504	547862	GLYMA05G25810	CAB3	5
3	High	A0A0R4J5I3	Chlorophyll a-b binding protein, chloroplastic OS=Glycine max OX=3847 GN=GLYMA_16G165200 PE=3 SV=1	UP-soybean	NCBI-viridiplantae	64	10		414	1	1	264	28	5.41	830.24	metabolic process	membrane		Pf00504	100799813	GLYMA16G27995	LOC100799813	16
220	High	I1J4J6	Malic enzyme OS=Glycine max OX=3847 GN=100796117 PE=3 SV=1	UP-soybean	NCBI-viridiplantae	19	10		12	10	1	591	65	6.15	26.89	metabolic process		catalytic activity;metal ion binding;nucleotide binding	Pf00390, Pf03949	100796117	GLYMA01G01180	LOC100796117	1	Metabolic pathways; Carbon metabolism; Carbon fixation in photosynthetic organisms; Pyruvate metabolism
77	High	I1KJJ3	Patatin OS=Glycine max OX=3847 GN=100802647 PE=3 SV=1	UP-soybean	NCBI-viridiplantae	28	10		32	10	1	407	45.3	6.55	60.17	metabolic process	cytoplasm;membrane	catalytic activity	Pf01734	100802647	GLYMA07G13790	LOC100802647	7
80	High	Q2PMU3	Photosystem I P700 chlorophyll a apoprotein A1 OS=Glycine max OX=3847 GN=psaA PE=3 SV=1	UP-soybean	NCBI-viridiplantae	14	10		31	10	1	750	83.4	7.25	55.43	metabolic process;transport	membrane	catalytic activity;metal ion binding	Pf00223	3989266		psaA		Photosynthesis; Metabolic pathways
			Pyruvate dehydrogenase E1 component subunit alpha OS=Glycine max OX=3847 SUM				10
72	High	I1NIW9	Uncharacterized protein OS=Glycine max OX=3847 GN=100778682 PE=4 SV=1	UP-soybean	NCBI-viridiplantae	43	10		34	10	1	293	31.8	8.73	75		membrane		Pf04536, Pf11725	100778682	GLYMA20G37520	LOC100778682	20
183	High	I1JGN1	Uncharacterized protein OS=Glycine max OX=3847 GN=100780041 PE=3 SV=1	UP-soybean	NCBI-viridiplantae	26	10		15	3	1	497	53.2	7.15	32.56	metabolic process		catalytic activity	Pf00171	100780041	GLYMA02G36370	LOC100780041	2	Metabolic pathways; Carbon metabolism; Glycolysis / Gluconeogenesis; Pentose phosphate pathway
68	High	I1KZW8	Uncharacterized protein OS=Glycine max OX=3847 GN=100800029 PE=4 SV=1	UP-soybean	NCBI-viridiplantae	46	10		37	5	1	312	33.6	5.31	62.62				Pf04755	100800029	GLYMA09G01080	LOC100800029	9
147	High	I1KQ16	Uncharacterized protein OS=Glycine max OX=3847 GN=100815810 PE=4 SV=1	UP-soybean	NCBI-viridiplantae	42	10		20	10	1	293	32.3	6.27	36.01	metabolic process	membrane	catalytic activity	Pf00717, Pf10502	100815810	GLYMA08G04250	LOC100815810	8	Protein export
216	High	I1MWJ7	Uncharacterized protein OS=Glycine max OX=3847 GN=100819754 PE=4 SV=2	UP-soybean	NCBI-viridiplantae	18	10		12	1	1	671	75.5	6.14	18.1	metabolic process		catalytic activity;nucleotide binding	Pf01636, Pf03109	100819754	GLYMA17G29740	LOC100819754	17
56	High	I1NEU4	Uncharacterized protein OS=Glycine max OX=3847 GN=547993 PE=3 SV=1	UP-soybean	NCBI-viridiplantae	26	10		44	2	1	507	56	6.71	94.32	metabolic process	membrane	catalytic activity	Pf00026, Pf03489, Pf05184, Pf14541, Pf14543	547993	GLYMA20G22400	SOYAP5; LOC547993	20
138	High	A0A0R0JSY5	Uncharacterized protein OS=Glycine max OX=3847 GN=GLYMA_06G155700 PE=4 SV=1	UP-soybean	NCBI-viridiplantae	10	10		21	10	1	1139	126.1	8.41	42.9	metabolic process		catalytic activity;protein binding	Pf00646, Pf01593, Pf07156, Pf12937, Pf13450
118	High	I1K1G3	Carbonic anhydrase OS=Glycine max OX=3847 GN=100500448 PE=3 SV=1	UP-soybean	NCBI-viridiplantae	34	9		25	8	1	339	36.7	7.97	43.44			catalytic activity;metal ion binding	Pf00484	100500448	GLYMA05G08590	LOC100500448	5
4	High	C6T8R7	Chlorophyll a-b binding protein, chloroplastic OS=Glycine max OX=3847 GN=100793702 PE=2 SV=1	UP-soybean	NCBI-viridiplantae	63	9		356	1	1	265	28.6	5.66	683.38	metabolic process;response to stimulus	membrane		Pf00504	100793702	GLYMA02G47560	LOC100793702	2	Photosynthesis - antenna proteins; Metabolic pathways
5	High	I1JJQ2	Chlorophyll a-b binding protein, chloroplastic OS=Glycine max OX=3847 GN=100793702 PE=3 SV=1	UP-soybean	NCBI-viridiplantae	72	9		350	1	1	223	24.3	4.83	676.41	metabolic process	membrane		Pf00504	100793702	GLYMA02G47560	LOC100793702	2
38	High	I1MZ32	Chlorophyll a-b binding protein, chloroplastic OS=Glycine max OX=3847 GN=100820335 PE=3 SV=1	UP-soybean	NCBI-viridiplantae	30	9		53	2	1	278	30.6	6.81	125.94	metabolic process;response to stimulus	membrane		Pf00504	100820335	GLYMA18G03220	LOC100820335	18	Metabolic pathways; Photosynthesis - antenna proteins
43	High	Q6Z411	Chlorophyll a-b binding protein, chloroplastic OS=Oryza sativa subsp. japonica OX=39947 GN=RCABP69 PE=2 SV=1		NCBI-viridiplantae	21	9		51	1	1	290	31.3	5.5	110.23	metabolic process;response to stimulus	membrane		Pf00504	4343583	OS07G0558400	Os07g0558400; LOC4343583	7	Photosynthesis - antenna proteins; Metabolic pathways
201	High	I1JH86	Fructose-bisphosphate aldolase OS=Glycine max OX=3847 GN=100783089 PE=3 SV=1	UP-soybean	NCBI-viridiplantae	31	9		13	3	1	358	38.2	7.55	30.2	metabolic process		catalytic activity	Pf00274	100783089	GLYMA02G38730	LOC100783089	2
196	High	I1MB71	Fructose-bisphosphate aldolase OS=Glycine max OX=3847 GN=GLYMA_14G189400 PE=3 SV=1	UP-soybean	NCBI-viridiplantae	29	9		14	2	1	358	38.3	7.53	34.82	metabolic process		catalytic activity	Pf00274	100778363	GLYMA14G36850	LOC100778363	14
88	High	A0A0P0Y838	Os12g0207600 protein OS=Oryza sativa subsp. japonica OX=39947 GN=Os12g0207600 PE=3 SV=1		NCBI-viridiplantae	26	9		29	2	1	477	53.1	6.68	61	metabolic process		catalytic activity;metal ion binding	Pf00016, Pf02788		OS12G0207600		12
			Phosphotransferase OS=Glycine max OX=3847 SUM				9
102	High	Q2PMU2	Photosystem I P700 chlorophyll a apoprotein A2 OS=Glycine max OX=3847 GN=psaB PE=3 SV=1	UP-soybean	NCBI-viridiplantae	17	9		27	9	1	734	82.4	7.31	53.88	metabolic process;transport	membrane	catalytic activity;metal ion binding	Pf00223	3989267		psaB		Photosynthesis; Metabolic pathways
90	High	A5Z2K3	Photosystem I subunit PsaD OS=Glycine max OX=3847 GN=psaD PE=1 SV=1	UP-soybean	NCBI-viridiplantae	51	9		29	9	1	210	23	9.61	42.91	metabolic process			Pf02531	100101915	GLYMA10G39460	PSAD	10	Photosynthesis; Metabolic pathways
214	High	I1M9S1	Plasma membrane ATPase OS=Glycine max OX=3847 GN=100791692 PE=3 SV=2	UP-soybean	NCBI-viridiplantae	12	9		12	4	1	951	104.6	7.21	29.16	metabolic process;transport	membrane	catalytic activity;metal ion binding;nucleotide binding;transporter activity	Pf00122, Pf00690, Pf00702, Pf12710	100791692	GLYMA14G17360	LOC100791692	14	Oxidative phosphorylation
			PRA1 family protein OS=Glycine max OX=3847 SUM				9
246	High	A0A0R4J461	Protoporphyrinogen oxidase OS=Glycine max OX=3847 GN=100810190 PE=3 SV=1	UP-soybean	NCBI-viridiplantae	22	9		10	9	1	543	58.7	8.69	16	metabolic process		catalytic activity	Pf01593, Pf02089, Pf13450	100810190	GLYMA10G27890	LOC100810190	10	Porphyrin and chlorophyll metabolism; Biosynthesis of secondary metabolites; Metabolic pathways
199	High	A0A0R4J3Y9	Serine hydroxymethyltransferase OS=Glycine max OX=3847 GN=100499634 PE=3 SV=1	UP-soybean	NCBI-viridiplantae	19	9		14	9	1	518	57.3	8.56	28.47	metabolic process		catalytic activity	Pf00155, Pf00464	100499634	GLYMA08G37270	LOC100499634	8
202	High	A0A0R0F4E3	Uncharacterized protein (Fragment) OS=Glycine max OX=3847 GN=GLYMA_18G2441002 PE=3 SV=1	UP-soybean	NCBI-viridiplantae	27	9		13	2	1	412	48.6	6.76	20.25	metabolic process	endoplasmic reticulum	metal ion binding;protein binding	Pf00262	100801827		LOC100801827	18
76	High	I1MMY1	Uncharacterized protein OS=Glycine max OX=3847 GN=100778397 PE=4 SV=1	UP-soybean	NCBI-viridiplantae	27	9		33	9	1	378	41.6	5.59	63.72	metabolic process	endoplasmic reticulum;membrane	catalytic activity	Pf03088, Pf08450	100778397	GLYMA16G22650	LOC100778397	16
247	High	K7LRX9	Uncharacterized protein OS=Glycine max OX=3847 GN=100782583 PE=4 SV=1	UP-soybean	NCBI-viridiplantae	16	9		10	9	1	720	80.2	7.62	21.68	metabolic process		catalytic activity	Pf00501	100782583	GLYMA11G36690	LOC100782583	11	Fatty acid metabolism; Fatty acid biosynthesis; Fatty acid degradation; Peroxisome; Metabolic pathways
203	High	K7MRE8	Uncharacterized protein OS=Glycine max OX=3847 GN=100783464 PE=4 SV=1	UP-soybean	NCBI-viridiplantae	30	9		13	3	1	368	40.3	6.81	26.46	metabolic process		catalytic activity	Pf00248	100783464	GLYMA18G14510	LOC100783464	18
184	High	I1MNX4	Uncharacterized protein OS=Glycine max OX=3847 GN=100783766 PE=3 SV=1	UP-soybean	NCBI-viridiplantae	26	9		15	9	1	501	54	5.85	28.54	cellular homeostasis;metabolic process;regulation of biological process;response to stimulus	cytoplasm	antioxidant activity;catalytic activity;nucleotide binding	Pf00070, Pf01134, Pf02852, Pf03486, Pf07992, Pf13434, Pf13454, Pf13738	100783766	GLYMA16G27210	LOC100783766	16	Glutathione metabolism
97	High	K7KGI6	Uncharacterized protein OS=Glycine max OX=3847 GN=100785602 PE=3 SV=1	UP-soybean	NCBI-viridiplantae	22	9		28	1	1	508	55.3	6.73	67.37	metabolic process		catalytic activity	Pf00026, Pf03489, Pf05184, Pf13650, Pf14543	100785602	GLYMA03G38730	LOC100785602	3
152	High	C6TJ17	Uncharacterized protein OS=Glycine max OX=3847 GN=100789781 PE=2 SV=1	UP-soybean	NCBI-viridiplantae	43	9		19	2	1	307	33.6	6.95	42.5	metabolic process;transport		metal ion binding	Pf00034, Pf02167	100789781	GLYMA16G06700	LOC100789781	16	Oxidative phosphorylation; Metabolic pathways
79	High	I1K333	Uncharacterized protein OS=Glycine max OX=3847 GN=100792523 PE=4 SV=1	UP-soybean	NCBI-viridiplantae	46	9		31	3	1	292	31.7	8.85	69.18	metabolic process	membrane	catalytic activity	Pf00106, Pf01073, Pf01370, Pf02719, Pf04321, Pf05368, Pf07993, Pf08659, Pf13460	100792523	GLYMA05G26000	LOC100792523	5
130	High	A0A0R4J4D0	Uncharacterized protein OS=Glycine max OX=3847 GN=100795309 PE=4 SV=1	UP-soybean	NCBI-viridiplantae	52	9		22	6	1	206	23	5.19	48.14	regulation of biological process;response to stimulus		catalytic activity;nucleotide binding	Pf00009, Pf00025, Pf00071, Pf01926, Pf04670, Pf08477	100795309	GLYMA11G12630	LOC100795309	11	Endocytosis; Phagosome
182	High	I1KXW6	Uncharacterized protein OS=Glycine max OX=3847 GN=100801237 PE=4 SV=1	UP-soybean	NCBI-viridiplantae	31	9		15	3	1	368	40.3	6.81	33.32	metabolic process		catalytic activity	Pf00248	100801237	GLYMA08G41630	LOC100801237	8
163	High	K7MTU1	Uncharacterized protein OS=Glycine max OX=3847 GN=100808049 PE=4 SV=1	UP-soybean	NCBI-viridiplantae	32	9		18	3	1	316	34.6	7.3	43.18		membrane		Pf03647	100808049	GLYMA18G44591	LOC100808049	18
245	High	I1N7G4	Uncharacterized protein OS=Glycine max OX=3847 GN=100808230 PE=3 SV=1	UP-soybean	NCBI-viridiplantae	21	9		10	9	1	582	60.8	6.8	19.54	metabolic process	cytoplasm	catalytic activity;metal ion binding	Pf00883, Pf02789	100808230	GLYMA19G22730	LOC100808230	19	Glutathione metabolism; Metabolic pathways
150	High	I1KHX0	Uncharacterized protein OS=Glycine max OX=3847 GN=100810796 PE=4 SV=1	UP-soybean	NCBI-viridiplantae	17	9		20	3	1	444	46.4	6.23	35.32	metabolic process	extracellular	catalytic activity	Pf14159	100810796	GLYMA07G06300	LOC100810796	7
140	High	I1KRI0	Uncharacterized protein OS=Glycine max OX=3847 GN=100816354 PE=3 SV=1	UP-soybean	NCBI-viridiplantae	18	9		21	2	1	696	74.9	5.96	50.98	cell organization and biogenesis;metabolic process;regulation of biological process;response to stimulus	membrane;mitochondrion	catalytic activity;metal ion binding;nucleotide binding	Pf00004, Pf01057, Pf01078, Pf01434, Pf01695, Pf05496, Pf06068, Pf06480, Pf07724, Pf07726, Pf07728, Pf13191, Pf13207, Pf13401	100816354	GLYMA08G09160	LOC100816354	8
85	High	A0A0R4J2U8	Uncharacterized protein OS=Glycine max OX=3847 GN=100818028 PE=4 SV=1	UP-soybean	NCBI-viridiplantae	16	9		30	4	1	731	78.9	6.87	57.35	metabolic process		catalytic activity	Pf00456, Pf00676, Pf02775, Pf02779, Pf02780	100818028	GLYMA03G03200	LOC100818028	3	Carbon metabolism; Biosynthesis of amino acids; Carbon fixation in photosynthetic organisms; Biosynthesis of secondary metabolites; Pentose phosphate pathway; Metabolic pathways
89	High	I1NBM7	Uncharacterized protein OS=Glycine max OX=3847 GN=548009 PE=3 SV=1	UP-soybean	NCBI-viridiplantae	22	9		29	1	1	508	55.5	6.73	70.92	metabolic process		catalytic activity	Pf00026, Pf03489, Pf05184, Pf13650, Pf14543	548009	GLYMA19G41320	SOYAP2	19
69	High	A0A0R0KDG4	Uncharacterized protein OS=Glycine max OX=3847 GN=GLYMA_04G105900 PE=4 SV=1	UP-soybean	NCBI-viridiplantae	37	9		37	1	1	227	26.2	5.53	73.14	metabolic process		catalytic activity;metal ion binding	Pf00305
160	High	I1K6C1	Uncharacterized protein OS=Glycine max OX=3847 GN=GLYMA_05G213800 PE=3 SV=1	UP-soybean	NCBI-viridiplantae	44	9		18	9	1	232	26.7	6.44	44.41	transport		catalytic activity;transporter activity	Pf01991	111064655	GLYMA05G37190	LOC100819327; LOC111064655	5
212	High	I1MN82	Uncharacterized protein OS=Glycine max OX=3847 GN=GLYMA_16G130900 PE=4 SV=1	UP-soybean	NCBI-viridiplantae	19	9		12	7	1	488	55.3	5.87	27.79	metabolic process		catalytic activity	Pf05577	100805858	GLYMA16G24290	LOC100805858	16
132	High	D4N5G0	Alpha-form rubisco activase OS=Glycine max OX=3847 GN=RCAalpha PE=2 SV=1	UP-soybean	NCBI-viridiplantae	22	8		22	1	1	478	52.2	6.25	46.28	regulation of biological process		enzyme regulator activity;nucleotide binding	Pf00004	100806240	GLYMA02G41700	LOC100806240; RCAALPHA	2
158	High	I1LXX8	Carboxypeptidase OS=Glycine max OX=3847 GN=100778342 PE=3 SV=1	UP-soybean	NCBI-viridiplantae	25	8		18	8	1	488	54.2	6.62	34.76	metabolic process		catalytic activity	Pf00450	100778342	GLYMA13G14410	LOC100778342	13
181	High	K7LIK2	Carboxypeptidase OS=Glycine max OX=3847 GN=100792645 PE=3 SV=1	UP-soybean	NCBI-viridiplantae	24	8		15	8	1	498	55.8	6.06	36.94	metabolic process	cytosol;vacuole	catalytic activity	Pf00450	100792645	GLYMA10G17230	LOC100792645	10
21	High	P12471	Chlorophyll a-b binding protein, chloroplastic (Fragment) OS=Glycine max OX=3847 PE=2 SV=1	UP-soybean	NCBI-viridiplantae	65	8		95	4	1	245	26.2	5.25	151.46	metabolic process	membrane	metal ion binding	Pf00504	547819		LOC547819	16
22	High	C6TKW2	Chlorophyll a-b binding protein, chloroplastic OS=Glycine max OX=3847 GN=100779387 PE=2 SV=1	UP-soybean	NCBI-viridiplantae	56	8		94	7	1	268	28.8	5.27	183.01	metabolic process;response to stimulus	membrane		Pf00504	100779387	GLYMA12G34770	LOC100779387	12	Photosynthesis - antenna proteins; Metabolic pathways
75	High	I1JJU8	Chlorophyll a-b binding protein, chloroplastic OS=Glycine max OX=3847 GN=GLYMA_02G309500 PE=3 SV=1	UP-soybean	NCBI-viridiplantae	47	8		33	8	1	276	29.8	8.66	62.92	metabolic process;response to stimulus	membrane		Pf00504	100808379	GLYMA02G47960	LOC100808379	2
			Elongation factor Tu OS=Glycine max OX=3847 SUM				8
270	High	I1JV38	Glucose-6-phosphate isomerase OS=Glycine max OX=3847 GN=100791285 PE=3 SV=1	UP-soybean	NCBI-viridiplantae	14	8		9	2	1	648	71.1	6.21	19.9	metabolic process		catalytic activity	Pf00342	100791285	GLYMA04G09800	LOC100791285	4
273	High	I1JGY5	Glucose-6-phosphate isomerase OS=Glycine max OX=3847 GN=100809452 PE=3 SV=1	UP-soybean	NCBI-viridiplantae	14	8		9	2	1	613	67.2	6.09	17.38	metabolic process		catalytic activity	Pf00342	100809452	GLYMA02G37590	LOC100809452	2	Biosynthesis of secondary metabolites; Glycolysis / Gluconeogenesis; Carbon metabolism; Pentose phosphate pathway; Metabolic pathways; Starch and sucrose metabolism; Amino sugar and nucleotide sugar metabolism
222	High	Q9FUK4	Glutamine synthetase OS=Glycine max OX=3847 GN=548082 PE=2 SV=1	UP-soybean	NCBI-viridiplantae	35	8		12	6	1	356	39	5.73	19.44	metabolic process		catalytic activity;nucleotide binding	Pf00120, Pf03951	548082	GLYMA11G33560	GS	11
148	High	I1ML66	Glyceraldehyde-3-phosphate dehydrogenase OS=Glycine max OX=3847 GN=100815649 PE=3 SV=1	UP-soybean	NCBI-viridiplantae	25	8		20	5	1	403	43.2	7.75	48.95	metabolic process		catalytic activity;nucleotide binding	Pf00044, Pf02800	100815649	GLYMA16G04940	LOC100815649	16	Carbon metabolism; Metabolic pathways; Carbon fixation in photosynthetic organisms
			NADH-cytochrome b5 reductase OS=Glycine max OX=3847 SUM				8
64	High	P02957	Photosystem II protein D1 OS=Glycine max OX=3847 GN=psbA PE=3 SV=3	UP-soybean	NCBI-viridiplantae	26	8		40	8	1	353	38.9	5.25	84.55	metabolic process;response to stimulus;transport	membrane	catalytic activity;metal ion binding	Pf00124	3989259		psbA		Metabolic pathways; Photosynthesis
190	High	I1L7R5	Protein disufide isomerase-like protein OS=Glycine max OX=3847 GN=Gm pdis-1a PE=2 SV=2	UP-soybean	NCBI-viridiplantae	24	8		15	1	1	364	40.3	5.92	23.76	cellular homeostasis;metabolic process;regulation of biological process;response to stimulus	endoplasmic reticulum	antioxidant activity;catalytic activity	Pf00085, Pf00578, Pf07749, Pf13098, Pf13899, Pf13905	100037470	GLYMA10G01820	LOC100037470	10	Protein processing in endoplasmic reticulum
169	High	C6T1Y2	Ribulose bisphosphate carboxylase small chain OS=Glycine max OX=3847 GN=100500504 PE=2 SV=1	UP-soybean	NCBI-viridiplantae	44	8		17	6	1	178	20	8.66	35.14	metabolic process		catalytic activity	Pf00101, Pf12338	100500504	GLYMA13G07610	LOC100500504; RBCS-1	13	Glyoxylate and dicarboxylate metabolism; Metabolic pathways; Carbon metabolism; Carbon fixation in photosynthetic organisms
			Temperature-induced lipocalin OS=Glycine max OX=3847 SUM				8
257	High	A0A0R4J2H1	Terpene cyclase/mutase family member OS=Glycine max OX=3847 GN=548054 PE=3 SV=1	UP-soybean	NCBI-viridiplantae	12	8		10	8	1	757	86.3	6.8	20.38			catalytic activity	Pf00432, Pf13243, Pf13249	548054	GLYMA01G00430	CAS; LOC548054	1	Steroid biosynthesis; Metabolic pathways; Biosynthesis of secondary metabolites
188	High	A0A0R0KWW4	Uncharacterized protein (Fragment) OS=Glycine max OX=3847 GN=GLYMA_02G0140001 PE=3 SV=1	UP-soybean	NCBI-viridiplantae	41	8		15	3	1	280	31	5.4	28.71	cellular homeostasis;regulation of biological process	endoplasmic reticulum	catalytic activity	Pf00085, Pf07749, Pf13098, Pf13899, Pf13905	100037471		LOC100037471	2
119	High	A0A0R0K2R4	Uncharacterized protein (Fragment) OS=Glycine max OX=3847 GN=GLYMA_05G1578002 PE=3 SV=1	UP-soybean	NCBI-viridiplantae	49	8		24	1	1	211	22	9.48	48.37	transport	membrane		Pf00153	100789017		LOC100789017	5
213	High	A0A0R4J4C4	Uncharacterized protein OS=Glycine max OX=3847 GN=100170737 PE=3 SV=1	UP-soybean	NCBI-viridiplantae	32	8		12	8	1	287	31.7	7.11	21.8	metabolic process;response to stimulus	membrane	antioxidant activity;catalytic activity	Pf00141	100170737	GLYMA11G11460	LOC100170737	11	Glutathione metabolism; Ascorbate and aldarate metabolism
227	High	A0A0R0IIX2	Uncharacterized protein OS=Glycine max OX=3847 GN=100776652 PE=3 SV=1	UP-soybean	NCBI-viridiplantae	23	8		12	1	1	439	51.6	6.76	17.48	metabolic process	endoplasmic reticulum;membrane	metal ion binding;protein binding	Pf00262	100776652		LOC100776652	9
235	High	C6TGI0	Uncharacterized protein OS=Glycine max OX=3847 GN=100779203 PE=2 SV=1	UP-soybean	NCBI-viridiplantae	40	8		11	2	1	214	23.6	7.83	22.26	regulation of biological process;response to stimulus;transport		catalytic activity;nucleotide binding	Pf00025, Pf00071, Pf08477	100779203	GLYMA12G07070	LOC100779203	12	Endocytosis
251	High	I1MBN8	Uncharacterized protein OS=Glycine max OX=3847 GN=100781584 PE=3 SV=1	UP-soybean	NCBI-viridiplantae	18	8		10	8	1	566	60.6	6.54	23.59			catalytic activity;metal ion binding	Pf00205, Pf02775, Pf02776	100781584	GLYMA14G38860	LOC100781584	14	Peroxisome
262	High	I1L1I7	Uncharacterized protein OS=Glycine max OX=3847 GN=100782177 PE=4 SV=1	UP-soybean	NCBI-viridiplantae	19	8		10	8	1	446	50	6.84	19.06	metabolic process		catalytic activity	Pf00155, Pf04863, Pf04864	100782177	GLYMA09G07330	LOC100782177	16; 9
178	High	I1MKL0	Uncharacterized protein OS=Glycine max OX=3847 GN=100784482 PE=4 SV=1	UP-soybean	NCBI-viridiplantae	15	8		16	2	1	455	47.5	5.58	28.5	metabolic process	extracellular	catalytic activity	Pf11711	100784482	GLYMA16G02940	LOC100784482	16
250	High	I1MGS2	Uncharacterized protein OS=Glycine max OX=3847 GN=100786734 PE=4 SV=1	UP-soybean	NCBI-viridiplantae	36	8		10	3	1	218	24.3	5.05	22.87	response to stimulus			Pf05558	100786734	GLYMA15G16560	LOC100786734	15
205	High	I1JC65	Uncharacterized protein OS=Glycine max OX=3847 GN=100787173 PE=4 SV=1	UP-soybean	NCBI-viridiplantae	22	8		13	3	1	481	53.5	5.48	26.24	metabolic process		catalytic activity	Pf00155	100787173	GLYMA02G04320	LOC100787173	2	Carbon fixation in photosynthetic organisms; Biosynthesis of amino acids; Glycine, serine and threonine metabolism; Metabolic pathways; Arginine biosynthesis; Glyoxylate and dicarboxylate metabolism; 2-Oxocarboxylic acid metabolism; Alanine, aspartate and glutamate metabolism; Biosynthesis of secondary metabolites; Carbon metabolism
185	High	I1KXQ3	Uncharacterized protein OS=Glycine max OX=3847 GN=100787662 PE=4 SV=1	UP-soybean	NCBI-viridiplantae	32	8		15	1	1	276	29.8	7.68	36	transport	membrane		Pf01459	100787662	GLYMA08G40800	LOC100787662	8
217	High	I1JB52	Uncharacterized protein OS=Glycine max OX=3847 GN=100788766 PE=3 SV=1	UP-soybean	NCBI-viridiplantae	30	8		12	4	1	343	38.8	9.5	25.41	metabolic process	cytoplasm;membrane	catalytic activity	Pf01209, Pf08241, Pf08242, Pf12847, Pf13489, Pf13649, Pf13659, Pf13847	100788766	GLYMA02G00440	LOC100788766	2	Metabolic pathways; Ubiquinone and other terpenoid-quinone biosynthesis; Biosynthesis of secondary metabolites
221	High	I1MT35	Uncharacterized protein OS=Glycine max OX=3847 GN=100789100 PE=3 SV=1	UP-soybean	NCBI-viridiplantae	21	8		12	1	1	497	53.1	7.15	25.76	metabolic process		catalytic activity	Pf00171, Pf05893	100789100	GLYMA17G08310	LOC100789100	17	Metabolic pathways; Carbon metabolism; Glycolysis / Gluconeogenesis; Pentose phosphate pathway
131	High	I1K9C2	Uncharacterized protein OS=Glycine max OX=3847 GN=100791679 PE=4 SV=1	UP-soybean	NCBI-viridiplantae	21	8		22	3	1	480	53.9	6.21	45.12			catalytic activity	Pf14249	100791679	GLYMA06G08850	LOC100791679	6	Metabolic pathways; Biosynthesis of secondary metabolites; Ubiquinone and other terpenoid-quinone biosynthesis
274	High	I1JXP9	Uncharacterized protein OS=Glycine max OX=3847 GN=100796195 PE=3 SV=1	UP-soybean	NCBI-viridiplantae	10	8		9	7	1	922	102.5	6.55	13.48	metabolic process		catalytic activity;nucleotide binding;protein binding;RNA binding	Pf00004, Pf00910, Pf02151, Pf02861, Pf07724, Pf07728, Pf10431, Pf13177, Pf13191, Pf13401	100796195	GLYMA04G37740	LOC100796195	4
167	High	I1K146	Uncharacterized protein OS=Glycine max OX=3847 GN=100796742 PE=4 SV=1	UP-soybean	NCBI-viridiplantae	35	8		17	1	1	308	33.9	7.21	40.19	metabolic process;transport		metal ion binding	Pf00034, Pf02167, Pf13442	100796742	GLYMA05G07020	LOC100796742	5
224	High	I1L1R1	Uncharacterized protein OS=Glycine max OX=3847 GN=100798788 PE=4 SV=1	UP-soybean	NCBI-viridiplantae	18	8		12	8	1	358	39.7	6.06	25.11	metabolic process	endoplasmic reticulum;membrane	catalytic activity	Pf03088, Pf08450	100798788	GLYMA09G08170	LOC100798788	9
125	High	I1JSX4	Uncharacterized protein OS=Glycine max OX=3847 GN=100803824 PE=3 SV=1	UP-soybean	NCBI-viridiplantae	16	8		23	3	1	694	74.1	6.19	45.89	cell organization and biogenesis;metabolic process;regulation of biological process;response to stimulus	membrane;mitochondrion	catalytic activity;nucleotide binding;protein binding	Pf00004, Pf00158, Pf01057, Pf01078, Pf01434, Pf05496, Pf06068, Pf07724, Pf07728, Pf13191, Pf13207, Pf13401	100803824	GLYMA04G02100	LOC100803824	4
186	High	C6TGZ7	Uncharacterized protein OS=Glycine max OX=3847 GN=100805016 PE=2 SV=1	UP-soybean	NCBI-viridiplantae	32	8		15	1	1	276	29.8	7.68	35.87	transport	membrane	transporter activity	Pf01459	100805016	GLYMA18G16260	LOC100805016	18
197	High	I1MXL3	Uncharacterized protein OS=Glycine max OX=3847 GN=100805702 PE=3 SV=1	UP-soybean	NCBI-viridiplantae	20	8		14	8	1	476	52.1	5.81	21.15	metabolic process	vacuole	catalytic activity	Pf00112, Pf00396, Pf08246	100805702	GLYMA17G35720	LOC100805702	17
154	High	I1K7F0	Uncharacterized protein OS=Glycine max OX=3847 GN=100807408 PE=3 SV=1	UP-soybean	NCBI-viridiplantae	16	8		19	3	1	696	74.3	6.24	34.62	cell organization and biogenesis;metabolic process;regulation of biological process;response to stimulus	membrane;mitochondrion	catalytic activity;nucleotide binding;protein binding	Pf00004, Pf00158, Pf01057, Pf01078, Pf01434, Pf05496, Pf06068, Pf07724, Pf07728, Pf13191, Pf13207, Pf13401	100807408	GLYMA06G02200	LOC100807408	6
112	High	I1L5L0	Uncharacterized protein OS=Glycine max OX=3847 GN=100808020 PE=4 SV=1	UP-soybean	NCBI-viridiplantae	26	8		26	1	1	376	40.1	8.9	68.18				Pf11891	100808020	GLYMA09G36110	LOC100808020	9
189	High	A0A0R0IKV3	Uncharacterized protein OS=Glycine max OX=3847 GN=100808188 PE=4 SV=1	UP-soybean	NCBI-viridiplantae	28	8		15	1	1	312	34.1	6	35.19		membrane			100808188		LOC100808188	9
223	High	I1K4S0	Uncharacterized protein OS=Glycine max OX=3847 GN=100811840 PE=4 SV=1	UP-soybean	NCBI-viridiplantae	43	8		12	8	1	241	27.5	6.44	19.37	development				100811840	GLYMA05G31830	LOC100811840	5
103	High	A0A0R0HCH3	Uncharacterized protein OS=Glycine max OX=3847 GN=100818590 PE=4 SV=1	UP-soybean	NCBI-viridiplantae	26	8		27	1	1	372	39.8	8.72	72.2				Pf11891	100818590	GLYMA12G01221	LOC100818590	12
206	High	I1J547	Uncharacterized protein OS=Glycine max OX=3847 GN=GLYMA_01G026700 PE=4 SV=1	UP-soybean	NCBI-viridiplantae	22	8		13	3	1	481	53.5	5.69	25.64	metabolic process		catalytic activity	Pf00155	100127414	GLYMA01G03260	ALAAT2	1
174	High	A0A0R4J4C5	Uncharacterized protein OS=Glycine max OX=3847 GN=GLYMA_10G220100 PE=4 SV=1	UP-soybean	NCBI-viridiplantae	40	8		16	5	1	206	23.1	5.68	33.7	regulation of biological process;response to stimulus		catalytic activity;nucleotide binding	Pf00025, Pf00071, Pf01926, Pf04670, Pf08477, Pf13191	100499740	GLYMA10G36420	LOC100499740	10
107	High	I1MFH3	Uncharacterized protein OS=Glycine max OX=3847 GN=GLYMA_15G107900 PE=3 SV=1	UP-soybean	NCBI-viridiplantae	29	8		27	8	1	375	41.3	7.03	59.77	metabolic process;transport		catalytic activity;transporter activity	Pf00231	100037480	GLYMA15G11490	ATPC; LOC100037480	15
176	High	I1KR46	Chlorophyll a-b binding protein, chloroplastic OS=Glycine max OX=3847 GN=100783223 PE=3 SV=1	UP-soybean	NCBI-viridiplantae	33	7		16	2	1	258	27.4	7.49	34.05	metabolic process;response to stimulus	membrane		Pf00504	100783223	GLYMA08G07880	LOC100783223	8	Metabolic pathways; Photosynthesis - antenna proteins
170	High	C6THW5	Cytochrome b-c1 complex subunit Rieske, mitochondrial OS=Glycine max OX=3847 GN=100806917 PE=2 SV=1	UP-soybean	NCBI-viridiplantae	25	7		17	4	1	264	29.2	8.44	26.39	metabolic process;transport	membrane;mitochondrion	catalytic activity;transporter activity	Pf00355, Pf02921	100806917	GLYMA16G26330	LOC100806917	16	Oxidative phosphorylation; Metabolic pathways
249	High	I1M6D5	Fructose-bisphosphate aldolase OS=Glycine max OX=3847 GN=100792394 PE=3 SV=1	UP-soybean	NCBI-viridiplantae	35	7		10	6	1	357	38.4	6.61	25.93	metabolic process		catalytic activity	Pf00274	100792394	GLYMA14G01470	LOC100792394	14	Biosynthesis of secondary metabolites; Carbon fixation in photosynthetic organisms; Pentose phosphate pathway; Fructose and mannose metabolism; Carbon metabolism; Glycolysis / Gluconeogenesis; Metabolic pathways; Biosynthesis of amino acids
219	High	C6T9R8	Glyceraldehyde-3-phosphate dehydrogenase OS=Glycine max OX=3847 GN=100806482 PE=2 SV=1	UP-soybean	NCBI-viridiplantae	18	7		12	1	1	451	48.1	7.43	29.81	metabolic process		catalytic activity;nucleotide binding	Pf00044, Pf02672, Pf02800	100806482	GLYMA04G01750	LOC100806482	4	Carbon metabolism; Metabolic pathways; Carbon fixation in photosynthetic organisms
218	High	I1K7A7	Glyceraldehyde-3-phosphate dehydrogenase OS=Glycine max OX=3847 GN=732571 PE=3 SV=1	UP-soybean	NCBI-viridiplantae	17	7		12	1	1	453	48.4	7.2	30.4	metabolic process		catalytic activity;nucleotide binding	Pf00044, Pf02672, Pf02800	732571	GLYMA06G01850	LOC732571	6
332	High	C6T857	Isocitrate dehydrogenase [NADP] OS=Glycine max OX=3847 GN=100786103 PE=2 SV=1	UP-soybean	NCBI-viridiplantae	19	7		7	7	1	413	46.1	6.23	16.46	metabolic process		catalytic activity;metal ion binding;nucleotide binding	Pf00180	100786103	GLYMA02G40820	LOC100786103	2	Biosynthesis of amino acids; Peroxisome; Carbon metabolism; Citrate cycle (TCA cycle); Glutathione metabolism; Metabolic pathways; Biosynthesis of secondary metabolites; 2-Oxocarboxylic acid metabolism
297	High	I1JFT4	Lipoxygenase OS=Glycine max OX=3847 GN=100795276 PE=3 SV=1	UP-soybean	NCBI-viridiplantae	9	7		8	7	1	918	104.2	6.81	18.26	metabolic process		catalytic activity;metal ion binding;protein binding	Pf00305, Pf01477	100795276	GLYMA02G26160	LOC100795276	13; 2	Biosynthesis of secondary metabolites; alpha-Linolenic acid metabolism; Linoleic acid metabolism; Metabolic pathways
278	High	I1LBC8	Mitochondrial Rho GTPase OS=Glycine max OX=3847 GN=100805555 PE=3 SV=1	UP-soybean	NCBI-viridiplantae	12	7		9	7	1	646	71.9	5.59	19.51	cell organization and biogenesis;regulation of biological process;response to stimulus	membrane;mitochondrion	catalytic activity;metal ion binding;nucleotide binding	Pf00071, Pf08355, Pf08356, Pf08477	100805555	GLYMA10G29580	LOC100805555	10
280	High	A0A0R0KKK6	NADH-cytochrome b5 reductase OS=Glycine max OX=3847 GN=100805390 PE=3 SV=1	UP-soybean	NCBI-viridiplantae	35	7		9	7	1	278	30.8	8.13	16.71	metabolic process	membrane	catalytic activity	Pf00175, Pf00970	100805390	GLYMA03G00920	LOC100805390	3	Amino sugar and nucleotide sugar metabolism
244	High	I1K5Z4	Phosphotransferase OS=Glycine max OX=3847 GN=100783175 PE=3 SV=1	UP-soybean	NCBI-viridiplantae	20	7		10	6	1	498	53.7	5.85	15.84	cellular homeostasis;metabolic process	cytosol	catalytic activity;enzyme regulator activity;nucleotide binding	Pf00349, Pf03727	100783175	GLYMA05G35890	LOC100783175	5	Fructose and mannose metabolism; Amino sugar and nucleotide sugar metabolism; Starch and sucrose metabolism; Metabolic pathways; Galactose metabolism; Biosynthesis of secondary metabolites; Carbon metabolism; Glycolysis / Gluconeogenesis
298	High	A0A0R0IAH0	Plasma membrane ATPase OS=Glycine max OX=3847 GN=100806580 PE=3 SV=1	UP-soybean	NCBI-viridiplantae	8	7		8	2	1	1017	112.4	6.42	19.26	metabolic process;transport	membrane	catalytic activity;metal ion binding;nucleotide binding;transporter activity	Pf00122, Pf00690, Pf00702, Pf12710, Pf13246	100806580		LOC100806580	9
300	High	I1MSP4	Plasma membrane ATPase OS=Glycine max OX=3847 GN=100816905 PE=3 SV=2	UP-soybean	NCBI-viridiplantae	9	7		8	2	1	953	104.8	6.87	19.04	metabolic process;transport	membrane	catalytic activity;metal ion binding;nucleotide binding;transporter activity	Pf00122, Pf00690, Pf00702, Pf12710	100816905	GLYMA17G06930	LOC100816905	17	Oxidative phosphorylation
272	High	I1M4K9	Protein disulfide-isomerase OS=Glycine max OX=3847 GN=100804924 PE=3 SV=1	UP-soybean	NCBI-viridiplantae	17	7		9	2	1	558	62.3	4.87	22.02	cellular homeostasis;metabolic process;regulation of biological process;response to stimulus	endoplasmic reticulum	catalytic activity	Pf00085, Pf13098, Pf13848, Pf13899	100804924	GLYMA13G40130	LOC100804924	13	Protein processing in endoplasmic reticulum
261	High	I1JU62	Transmembrane 9 superfamily member OS=Glycine max OX=3847 GN=100780976 PE=3 SV=1	UP-soybean	NCBI-viridiplantae	12	7		10	7	1	637	73.1	7.62	18.5		membrane		Pf02990	100780976	GLYMA04G06420	LOC100780976	4
253	High	I1LWI3	Uncharacterized protein OS=Glycine max OX=3847 GN=100306559 PE=4 SV=1	UP-soybean	NCBI-viridiplantae	24	7		10	7	1	286	31.5	5.24	21.33		membrane		Pf01145	100306559	GLYMA13G05120	LOC100306559	13
248	High	C6T0F2	Uncharacterized protein OS=Glycine max OX=3847 GN=100306679 PE=2 SV=1	UP-soybean	NCBI-viridiplantae	28	7		10	3	1	242	27.2	9.42	25.22				Pf04755	100306679	GLYMA08G19810	LOC100306679	8
121	High	I1L6Q5	Uncharacterized protein OS=Glycine max OX=3847 GN=100499755 PE=4 SV=1	UP-soybean	NCBI-viridiplantae	35	7		24	3	1	235	25.8	9.69	63.57	cell organization and biogenesis			Pf05648	100499755	GLYMA09G40060	LOC100499755	9
142	High	C6T172	Uncharacterized protein OS=Glycine max OX=3847 GN=100500267 PE=2 SV=1	UP-soybean	NCBI-viridiplantae	25	7		21	7	1	236	26.7	9.01	45.41					100500267	GLYMA04G02360	LOC100500267	4
144	High	I1JI75	Uncharacterized protein OS=Glycine max OX=3847 GN=100778800 PE=4 SV=1	UP-soybean	NCBI-viridiplantae	19	7		21	2	1	523	56.8	5.59	48.69	metabolic process	membrane	catalytic activity	Pf02163	100778800	GLYMA02G42300	LOC100778800	2
296	High	K7MVB9	Uncharacterized protein OS=Glycine max OX=3847 GN=100781680 PE=4 SV=1	UP-soybean	NCBI-viridiplantae	9	7		8	7	1	1025	116	6.86	17.62	metabolic process	cytosol;mitochondrion	catalytic activity	Pf00676, Pf02779	100781680	GLYMA18G52430	LOC100781680	18	Lysine degradation; Biosynthesis of secondary metabolites; Tryptophan metabolism; Carbon metabolism; Metabolic pathways; Citrate cycle (TCA cycle)
237	High	A0A0R0F5U2	Uncharacterized protein OS=Glycine max OX=3847 GN=100782753 PE=4 SV=1	UP-soybean	NCBI-viridiplantae	33	7		11	1	1	216	23.9	7.83	20.85	regulation of biological process;response to stimulus		catalytic activity;nucleotide binding	Pf00025, Pf00071, Pf08477	100782753	GLYMA18G52450	LOC100782753	18	Endocytosis
279	High	I1LIV5	Uncharacterized protein OS=Glycine max OX=3847 GN=100791799 PE=4 SV=1	UP-soybean	NCBI-viridiplantae	11	7		9	7	1	567	66	8.21	17.48	metabolic process	membrane	catalytic activity;nucleotide binding	Pf01565	100791799	GLYMA11G11020	LOC100791799	11	Biosynthesis of secondary metabolites; Steroid biosynthesis; Metabolic pathways
254	High	C6TA29	Uncharacterized protein OS=Glycine max OX=3847 GN=100791908 PE=2 SV=1	UP-soybean	NCBI-viridiplantae	24	7		10	7	1	297	30.7	9.38	21.5	transport	membrane	transporter activity	Pf00153	100791908	GLYMA01G13170	LOC100791908	1
208	High	K7M3H5	Uncharacterized protein OS=Glycine max OX=3847 GN=100800843 PE=3 SV=1	UP-soybean	NCBI-viridiplantae	17	7		13	2	1	395	43	9.85	24.17	cell organization and biogenesis;transport	membrane	transporter activity	Pf00153	100800843	GLYMA13G41540	LOC100800843	13
277	High	I1LWI5	Uncharacterized protein OS=Glycine max OX=3847 GN=100802449 PE=4 SV=1	UP-soybean	NCBI-viridiplantae	29	7		9	4	1	276	29.7	9.06	21.91	transport	membrane	transporter activity	Pf01459	100802449	GLYMA13G05130	LOC100802449	13
187	High	A0A0R0HG02	Uncharacterized protein OS=Glycine max OX=3847 GN=100802919 PE=4 SV=1	UP-soybean	NCBI-viridiplantae	13	7		15	1	1	557	59.2	8.16	36.04	metabolic process	membrane	catalytic activity;nucleotide binding	Pf00106, Pf01073, Pf01118, Pf01370, Pf05368, Pf07993, Pf13460	100802919		LOC100802919	11
108	High	I1J4S3	Uncharacterized protein OS=Glycine max OX=3847 GN=100803742 PE=4 SV=1	UP-soybean	NCBI-viridiplantae	27	7		27	7	1	370	39.6	4.69	66.76		membrane		Pf04755	100803742	GLYMA01G01910	LOC100803742	1
29	High	I1JZ64	Uncharacterized protein OS=Glycine max OX=3847 GN=100807355 PE=4 SV=1	UP-soybean	NCBI-viridiplantae	30	7		73	1	1	273	29	6.86	147.68	transport	membrane	transporter activity	Pf00504	100807355	GLYMA04G42870	LOC100807355	4	Metabolic pathways; Photosynthesis
164	High	I1JUU2	Uncharacterized protein OS=Glycine max OX=3847 GN=100809310 PE=4 SV=2	UP-soybean	NCBI-viridiplantae	19	7		18	2	1	489	54.9	6.05	37.81			catalytic activity	Pf14249	100809310	GLYMA04G08750	LOC100809310	4	Ubiquinone and other terpenoid-quinone biosynthesis; Metabolic pathways; Biosynthesis of secondary metabolites
275	High	I1K0F7	Uncharacterized protein OS=Glycine max OX=3847 GN=100810598 PE=4 SV=1	UP-soybean	NCBI-viridiplantae	26	7		9	4	1	321	35.6	4.83	17.39	metabolic process	membrane	catalytic activity	Pf08996	100810598	GLYMA05G03730	LOC100810598	5
259	High	I1MHG6	Uncharacterized protein OS=Glycine max OX=3847 GN=100811186 PE=3 SV=1	UP-soybean	NCBI-viridiplantae	16	7		10	1	1	508	54.1	5.67	22	metabolic process		catalytic activity	Pf00171	100811186	GLYMA15G19670	LOC100811186	15	Lysine biosynthesis; Ascorbate and aldarate metabolism; Arginine and proline metabolism; Pyruvate metabolism; Tryptophan metabolism; Glycine, serine and threonine metabolism; Lysine degradation; Biosynthesis of amino acids; Glycolysis / Gluconeogenesis; Biosynthesis of secondary metabolites; beta-Alanine metabolism; Histidine metabolism; Metabolic pathways; Fatty acid degradation; Valine, leucine…
120	High	C6TJN4	Uncharacterized protein OS=Glycine max OX=3847 GN=100812074 PE=2 SV=1	UP-soybean	NCBI-viridiplantae	33	7		24	1	1	290	31.4	9.17	51.86	metabolic process	membrane	catalytic activity	Pf00106, Pf01073, Pf01370, Pf02719, Pf04321, Pf05368, Pf07993, Pf08659, Pf13460	100812074	GLYMA08G08940	LOC100812074	8
295	High	C6TEH0	Uncharacterized protein OS=Glycine max OX=3847 GN=100813363 PE=2 SV=1	UP-soybean	NCBI-viridiplantae	24	7		8	7	1	397	41.8	9.39	19.96			protein binding	Pf00581	100813363	GLYMA17G09170	CAS; LOC100813363	17
200	High	A0A0R0GJU4	Uncharacterized protein OS=Glycine max OX=3847 GN=100816506 PE=4 SV=1	UP-soybean	NCBI-viridiplantae	16	7		14	2	1	616	67.2	5.43	23.55	metabolic process	membrane	catalytic activity	Pf02163	100816506		LOC100816506	14
225	High	C6TK73	Uncharacterized protein OS=Glycine max OX=3847 GN=732565 PE=2 SV=1	UP-soybean	NCBI-viridiplantae	24	7		12	2	1	401	44.2	8.13	25.77	metabolic process		catalytic activity	Pf00266	732565	GLYMA08G41460	SGT3	8
149	High	A0A0R0KXC5	Uncharacterized protein OS=Glycine max OX=3847 GN=GLYMA_02G009600 PE=3 SV=1	UP-soybean	NCBI-viridiplantae	39	7		20	7	1	223	25.7	8.38	38.67	regulation of biological process;response to stimulus		catalytic activity;nucleotide binding;protein binding;signal transducer activity	Pf00025, Pf00071, Pf00503, Pf01926, Pf04670, Pf08477, Pf09439	100797931		LOC100797931	2
215	High	I1JF43	Uncharacterized protein OS=Glycine max OX=3847 GN=GLYMA_02G141800 PE=3 SV=1	UP-soybean	NCBI-viridiplantae	15	7		12	7	1	545	58.6	7.81	25.74	cellular homeostasis;metabolic process;regulation of biological process;response to stimulus	mitochondrion	antioxidant activity;catalytic activity;nucleotide binding	Pf00070, Pf02852, Pf07992, Pf13434	547793	GLYMA02G16010	GR	2
33	High	I1KA98	Uncharacterized protein OS=Glycine max OX=3847 GN=GLYMA_06G113200 PE=4 SV=1	UP-soybean	NCBI-viridiplantae	30	7		58	1	1	273	29	6.86	131.24	transport	membrane	transporter activity	Pf00504	100779417	GLYMA06G11890	LOC100779417	6
143	High	I1KI04	Uncharacterized protein OS=Glycine max OX=3847 GN=GLYMA_07G060700 PE=4 SV=1	UP-soybean	NCBI-viridiplantae	25	7		21	7	1	163	17.7	9.42	47.78		membrane		Pf14159	100305578	GLYMA07G06660	LOC100305578	7
333	High	A0A0R0IR91	Uncharacterized protein OS=Glycine max OX=3847 GN=GLYMA_08G160900 PE=4 SV=1	UP-soybean	NCBI-viridiplantae	9	7		7	7	1	789	88.7	6	16.33	transport	membrane	catalytic activity;nucleotide binding;transporter activity	Pf00005, Pf05992, Pf06472	102661014		LOC102661014	8
258	High	I1L1Q8	Uncharacterized protein OS=Glycine max OX=3847 GN=GLYMA_09G070300 PE=3 SV=1	UP-soybean	NCBI-viridiplantae	14	7		10	1	1	509	54.4	6.04	20.38	metabolic process		catalytic activity	Pf00171	547717	GLYMA09G08150	TP55	9
			6-phosphogluconate dehydrogenase, decarboxylating OS=Glycine max OX=3847 SUM				6
			Aldehyde dehydrogenase OS=Glycine max OX=3847 SUM				6
364	High	K7LI85	Amine oxidase OS=Glycine max OX=3847 GN=100804651 PE=3 SV=1	UP-soybean	NCBI-viridiplantae	10	6		6	2	1	734	82.9	6.46	14.4	metabolic process	membrane	catalytic activity;metal ion binding	Pf01179, Pf02727, Pf02728	100804651	GLYMA10G11680	LOC100804651	10	Biosynthesis of secondary metabolites; Tyrosine metabolism; Tropane, piperidine and pyridine alkaloid biosynthesis; Metabolic pathways; Isoquinoline alkaloid biosynthesis; Glycine, serine and threonine metabolism; Phenylalanine metabolism; beta-Alanine metabolism
			Calcium-transporting ATPase OS=Glycine max OX=3847 SUM				6
256	High	I1LIR5	Carboxypeptidase OS=Glycine max OX=3847 GN=100781503 PE=3 SV=1	UP-soybean	NCBI-viridiplantae	15	6		10	6	1	466	52.8	6.71	26.03	metabolic process	vacuole	catalytic activity	Pf00450	100781503	GLYMA11G10600	LOC100781503	11
269	High	B0M1A4	Catalase OS=Glycine max OX=3847 GN=100037448 PE=2 SV=1	UP-soybean	NCBI-viridiplantae	18	6		10	6	1	492	56.7	7.25	13.22	metabolic process;response to stimulus	mitochondrion	antioxidant activity;catalytic activity;metal ion binding	Pf00199, Pf06628	100037448	GLYMA06G02040	CAT5	6	Glyoxylate and dicarboxylate metabolism; Biosynthesis of secondary metabolites; Tryptophan metabolism; MAPK signaling pathway - plant; Carbon metabolism; Peroxisome
106	High	I1JCY0	Chlorophyll a-b binding protein, chloroplastic OS=Glycine max OX=3847 GN=GLYMA_02G064700 PE=3 SV=1	UP-soybean	NCBI-viridiplantae	23	6		27	6	1	246	26.7	6.68	59.84	metabolic process;response to stimulus	membrane		Pf00504	100305992	GLYMA02G07180	LOC100305992	2
175	High	A0A0R0K095	Chlorophyll a-b binding protein, chloroplastic OS=Glycine max OX=3847 GN=GLYMA_05G119000 PE=3 SV=1	UP-soybean	NCBI-viridiplantae	41	6		16	1	1	243	26	6.2	30.34	metabolic process	membrane		Pf00504
304	High	I1JSS2	Dolichyl-diphosphooligosaccharide--protein glycosyltransferase subunit 1 OS=Glycine max OX=3847 GN=100796192 PE=3 SV=2	UP-soybean	NCBI-viridiplantae	7	6		8	1	1	619	69	8.34	14.99	metabolic process	endoplasmic reticulum;membrane	catalytic activity	Pf04597	100796192	GLYMA04G01690	LOC100796192	4	N-Glycan biosynthesis; Protein processing in endoplasmic reticulum; Metabolic pathways
276	High	I1K7A1	Dolichyl-diphosphooligosaccharide--protein glycosyltransferase subunit 1 OS=Glycine max OX=3847 GN=100817203 PE=3 SV=1	UP-soybean	NCBI-viridiplantae	9	6		9	1	1	613	68.4	7.08	18.42	metabolic process	endoplasmic reticulum;membrane	catalytic activity	Pf04597	100817203	GLYMA06G01790	LOC100817203	6	Metabolic pathways; Protein processing in endoplasmic reticulum; N-Glycan biosynthesis
363	High	I1JXC1	Elongation factor Tu OS=Glycine max OX=3847 GN=100805960 PE=3 SV=1	UP-soybean	NCBI-viridiplantae	18	6		6	5	1	480	52.2	6.68	15.2	metabolic process		catalytic activity;nucleotide binding;RNA binding	Pf00009, Pf03143, Pf03144, Pf14578	100805960	GLYMA04G36250	LOC100805960	4
375	High	I1LA47	Eukaryotic translation initiation factor 3 subunit E OS=Glycine max OX=3847 GN=100788418 PE=3 SV=1	UP-soybean	NCBI-viridiplantae	15	6		6	6	1	437	51.2	5.64	9.94	cell organization and biogenesis;metabolic process;regulation of biological process	cytoplasm;nucleus	protein binding;RNA binding	Pf01399, Pf09440	100788418	GLYMA10G16090	LOC100788418	10	RNA transport
337	High	I1NC18	Glutathione synthetase OS=Glycine max OX=3847 GN=GLYMA_19G237700 PE=3 SV=1	UP-soybean	NCBI-viridiplantae	13	6		7	6	1	547	60.8	7.28	9.15	metabolic process	cytosol	catalytic activity;metal ion binding;nucleotide binding;protein binding	Pf03199, Pf03917, Pf14403	547989	GLYMA19G42600	HGS	19
288	High	A0A0R0KA84	Glyceraldehyde-3-phosphate dehydrogenase OS=Glycine max OX=3847 GN=547514 PE=3 SV=1	UP-soybean	NCBI-viridiplantae	17	6		9	5	1	338	36.8	7.58	15.07	metabolic process		catalytic activity;nucleotide binding	Pf00044, Pf01113, Pf02800	547514		GAPDH; LOC547514	4	Carbon fixation in photosynthetic organisms; Biosynthesis of secondary metabolites; Glycolysis / Gluconeogenesis; Metabolic pathways; Biosynthesis of amino acids; Carbon metabolism
307	High	I1KHC6	Lipoxygenase OS=Glycine max OX=3847 GN=100793614 PE=3 SV=1	UP-soybean	NCBI-viridiplantae	9	6		8	6	1	927	104.3	7.49	17.07	metabolic process		catalytic activity;metal ion binding;protein binding	Pf00305, Pf01477	100793614	GLYMA07G04480	LOC100793614	7	alpha-Linolenic acid metabolism; Biosynthesis of secondary metabolites; Linoleic acid metabolism; Metabolic pathways
155	High	B6ZK00	Peroxisomal biogenesis factor 11 family protein OS=Glycine max OX=3847 GN=100301880 PE=2 SV=1	UP-soybean	NCBI-viridiplantae	35	6		19	2	1	235	25.9	9.76	51.34	cell organization and biogenesis			Pf05648	100301880	GLYMA18G46141	LOC100301880	18
236	High	A0A0R0IRH4	Phosphoglycerate kinase OS=Glycine max OX=3847 GN=100796458 PE=3 SV=1	UP-soybean	NCBI-viridiplantae	17	6		11	4	1	401	42.4	6.73	25.67	metabolic process		catalytic activity;nucleotide binding	Pf00162	100796458	GLYMA08G17600	LOC100796458	8	Glycolysis / Gluconeogenesis; Biosynthesis of amino acids; Metabolic pathways; Carbon metabolism; Carbon fixation in photosynthetic organisms; Biosynthesis of secondary metabolites
41	High	Q2PMT8	Photosystem II D2 protein OS=Glycine max OX=3847 GN=psbD PE=3 SV=1	UP-soybean	NCBI-viridiplantae	24	6		52	1	1	353	39.5	5.55	111.77	metabolic process;transport	membrane	catalytic activity;metal ion binding	Pf00124	3989284		psbD		Photosynthesis; Metabolic pathways
65	High	P0C437	Photosystem II D2 protein OS=Oryza sativa subsp. japonica OX=39947 GN=psbD PE=3 SV=1		NCBI-viridiplantae	24	6		40	1	1	353	39.5	5.55	81.41	metabolic process;transport	membrane	catalytic activity;metal ion binding	Pf00124	3131412		psbD		Metabolic pathways; Photosynthesis
301	High	A0A0R0HDA3	Protein disulfide-isomerase OS=Glycine max OX=3847 GN=GLYMA_12G172800 PE=3 SV=1	UP-soybean	NCBI-viridiplantae	13	6		8	1	1	602	67.3	4.97	18.89	cellular homeostasis;regulation of biological process	endoplasmic reticulum;membrane	catalytic activity	Pf00085, Pf13098, Pf13848, Pf13899	100170706		PDIL-2	12
338	High	Q9SLW5	Protoporphyrinogen oxidase OS=Glycine max OX=3847 GN=hemG PE=2 SV=1	UP-soybean	NCBI-viridiplantae	14	6		7	6	1	502	55	9	15.17	metabolic process		catalytic activity	Pf01593, Pf13450	547941	GLYMA19G25100	HEMG	19	Biosynthesis of secondary metabolites; Metabolic pathways; Porphyrin and chlorophyll metabolism
			Reticulon-like protein OS=Glycine max OX=3847 SUM				6
343	High	I1J8V9	Succinate dehydrogenase [ubiquinone] flavoprotein subunit, mitochondrial OS=Glycine max OX=3847 GN=100803020 PE=3 SV=1	UP-soybean	NCBI-viridiplantae	12	6		7	6	1	630	69.3	6.67	13.09	metabolic process;transport	membrane	catalytic activity;nucleotide binding	Pf00890, Pf02910	100803020	GLYMA01G38200	LOC100803020	1	Citrate cycle (TCA cycle); Carbon metabolism; Biosynthesis of secondary metabolites; Metabolic pathways; Oxidative phosphorylation
366	High	A0A0R0HFD7	Uncharacterized protein (Fragment) OS=Glycine max OX=3847 GN=GLYMA_11G1021002 PE=3 SV=1	UP-soybean	NCBI-viridiplantae	10	6		6	6	1	673	72.9	6.05	10.36	metabolic process	cytoplasm	catalytic activity;nucleotide binding	Pf01411, Pf07973	100788271		LOC100788271	11
191	High	I1KRU6	Uncharacterized protein OS=Glycine max OX=3847 GN=100170736 PE=3 SV=1	UP-soybean	NCBI-viridiplantae	16	6		15	1	1	370	40.6	9.09	30.33	metabolic process		catalytic activity;nucleotide binding	Pf00478, Pf01070, Pf01645, Pf03060	100170736	GLYMA08G10250	LOC100170736	8	Carbon metabolism; Peroxisome; Biosynthesis of secondary metabolites; Glyoxylate and dicarboxylate metabolism; Metabolic pathways
283	High	C6SXW7	Uncharacterized protein OS=Glycine max OX=3847 GN=100499895 PE=2 SV=1	UP-soybean	NCBI-viridiplantae	27	6		9	1	1	207	23.1	4.93	19.19	response to stimulus			Pf05558	100499895	GLYMA09G05230	LOC100499895	9
207	High	I1KRN5	Uncharacterized protein OS=Glycine max OX=3847 GN=100782872 PE=3 SV=1	UP-soybean	NCBI-viridiplantae	12	6		13	2	1	584	64.5	6.57	21.68	transport	membrane	transporter activity	Pf00854, Pf07690	100782872	GLYMA08G09680	LOC100782872	8
260	High	I1MUS7	Uncharacterized protein OS=Glycine max OX=3847 GN=100784314 PE=4 SV=1	UP-soybean	NCBI-viridiplantae	20	6		10	3	1	332	36.6	4.89	22.43	metabolic process	membrane	catalytic activity	Pf08996	100784314	GLYMA17G14240	LOC100784314	17
255	High	I1L068	Uncharacterized protein OS=Glycine max OX=3847 GN=100784816 PE=4 SV=1	UP-soybean	NCBI-viridiplantae	36	6		10	6	1	211	23.1	7.42	22.04	regulation of biological process;response to stimulus	endosome;membrane	catalytic activity;nucleotide binding	Pf00009, Pf00025, Pf00071, Pf01926, Pf08477	100784816; 732635	GLYMA09G01950; GLYMA15G12880	LOC100784816; RAB2	9; 15
252	High	I1JA15	Uncharacterized protein OS=Glycine max OX=3847 GN=100785186 PE=4 SV=1	UP-soybean	NCBI-viridiplantae	15	6		10	3	1	316	35.4	5.08	23.32		membrane			100785186	GLYMA01G42360	LOC100785186	1
281	High	A0A0R0H7D8	Uncharacterized protein OS=Glycine max OX=3847 GN=100790247 PE=4 SV=1	UP-soybean	NCBI-viridiplantae	14	6		9	6	1	511	57.4	8.4	17.93	metabolic process		catalytic activity	Pf00561, Pf05577, Pf11144, Pf12697	100790247		LOC100790247	12
371	High	I1L7W1	Uncharacterized protein OS=Glycine max OX=3847 GN=100793361 PE=4 SV=1	UP-soybean	NCBI-viridiplantae	5	6		6	6	1	1501	167.6	8.15	6.77	transport	membrane;vacuole	catalytic activity;nucleotide binding;transporter activity	Pf00005, Pf00664	100793361	GLYMA10G02370	LOC100793361	10	ABC transporters
229	High	A0A0R0GNN3	Uncharacterized protein OS=Glycine max OX=3847 GN=100795192 PE=3 SV=1	UP-soybean	NCBI-viridiplantae	27	6		12	3	1	347	37.9	7.18	26.07	metabolic process;response to stimulus		antioxidant activity;catalytic activity	Pf00141	100795192		LOC100795192	14
271	High	C6TFE2	Uncharacterized protein OS=Glycine max OX=3847 GN=100799842 PE=2 SV=1	UP-soybean	NCBI-viridiplantae	35	6		9	6	1	204	22.6	8.95	19.83				Pf05042	100799842	GLYMA09G22306	LOC100799842	9	Cutin, suberine and wax biosynthesis
99	High	A0A0R0HF31	Uncharacterized protein OS=Glycine max OX=3847 GN=100801348 PE=3 SV=1	UP-soybean	NCBI-viridiplantae	28	6		28	3	1	261	29.4	4.78	39.13			protein binding	Pf00244	100801348	GLYMA12G33800	LOC100801348; SGF14O	12
177	High	I1JRR6	Uncharacterized protein OS=Glycine max OX=3847 GN=100802743 PE=4 SV=1	UP-soybean	NCBI-viridiplantae	32	6		16	3	1	240	27.2	7.59	22.22		membrane		Pf05042	100802743	GLYMA03G41030	LOC100802743	3
302	High	A0A0R0FXY0	Uncharacterized protein OS=Glycine max OX=3847 GN=100806381 PE=4 SV=1	UP-soybean	NCBI-viridiplantae	15	6		8	4	1	490	55.2	5.44	17.42	metabolic process		catalytic activity	Pf05577	100806381	GLYMA16G24270	LOC100806381	16
299	High	I1L880	Uncharacterized protein OS=Glycine max OX=3847 GN=100806615 PE=3 SV=1	UP-soybean	NCBI-viridiplantae	20	6		8	2	1	342	38.4	8.97	17.53	metabolic process	cytoplasm;membrane	catalytic activity	Pf01209, Pf08241, Pf08242, Pf13489, Pf13649, Pf13847	100806615	GLYMA10G03590	LOC100806615	10	Ubiquinone and other terpenoid-quinone biosynthesis; Metabolic pathways; Biosynthesis of secondary metabolites
113	High	I1MFL4	Uncharacterized protein OS=Glycine max OX=3847 GN=100806895 PE=4 SV=1	UP-soybean	NCBI-viridiplantae	24	6		26	1	1	306	33.3	5.86	42.97				Pf04755	100806895	GLYMA15G11910	LOC100806895	15
204	High	I1K3A6	Uncharacterized protein OS=Glycine max OX=3847 GN=100812743 PE=3 SV=1	UP-soybean	NCBI-viridiplantae	12	6		13	2	1	584	64.3	6.57	24.05	transport	membrane	transporter activity	Pf00083, Pf00854, Pf07690	100812743	GLYMA05G26670	LOC100812743	5
266	High	A0A0R0FND9	Uncharacterized protein OS=Glycine max OX=3847 GN=100814972 PE=3 SV=1	UP-soybean	NCBI-viridiplantae	31	6		10	6	1	242	26.6	7.81	19.46	metabolic process		catalytic activity;nucleotide binding	Pf00406, Pf05191, Pf13207	100814972	GLYMA17G13760	LOC100814972	17	Thiamine metabolism; Biosynthesis of secondary metabolites; Metabolic pathways; Purine metabolism
349	High	K7MUD4	Uncharacterized protein OS=Glycine max OX=3847 GN=100818360 PE=3 SV=1	UP-soybean	NCBI-viridiplantae	10	6		7	6	1	424	48.3	7.01	14.94	metabolic process	membrane	catalytic activity	Pf01435	100818360	GLYMA18G47190	LOC100818360	18	Terpenoid backbone biosynthesis
238	High	K7MRF5	Uncharacterized protein OS=Glycine max OX=3847 GN=GLYMA_18G116900 PE=3 SV=1	UP-soybean	NCBI-viridiplantae	17	6		11	1	1	401	44.3	8.12	20.95	metabolic process		catalytic activity	Pf00266	100786630	GLYMA18G14740	LOC100786630; SGT2	18
331	High	I1MSU1	Xylose isomerase OS=Glycine max OX=3847 GN=100804624 PE=3 SV=1	UP-soybean	NCBI-viridiplantae	13	6		7	6	1	480	54.2	6.43	13.17	metabolic process	cytoplasm;membrane	catalytic activity;metal ion binding	Pf01261	100804624	GLYMA17G07380	LOC100804624	17	Metabolic pathways; Fructose and mannose metabolism; Pentose and glucuronate interconversions
305	High	I1KVA8	ADP,ATP carrier protein OS=Glycine max OX=3847 GN=100777154 PE=3 SV=1	UP-soybean	NCBI-viridiplantae	8	5		8	5	1	624	67.8	9.29	19.29	transport	membrane	nucleotide binding;transporter activity	Pf03219	100777154	GLYMA08G22350	LOC100777154	8
406	High	I1MJR2	Amine oxidase OS=Glycine max OX=3847 GN=100798399 PE=3 SV=1	UP-soybean	NCBI-viridiplantae	8	5		5	1	1	732	82.5	6.68	11.84	metabolic process		catalytic activity;metal ion binding	Pf01179, Pf02727, Pf02728	100798399	GLYMA15G43210	LOC100798399	15	Phenylalanine metabolism; Biosynthesis of secondary metabolites; beta-Alanine metabolism; Tropane, piperidine and pyridine alkaloid biosynthesis; Tyrosine metabolism; Metabolic pathways; Isoquinoline alkaloid biosynthesis; Glycine, serine and threonine metabolism
324	High	I1JDS6	Beta-hexosaminidase OS=Glycine max OX=3847 GN=100790700 PE=3 SV=1	UP-soybean	NCBI-viridiplantae	10	5		8	5	1	555	62.9	5.95	13.47	metabolic process		catalytic activity	Pf00728, Pf02838, Pf14845	100790700	GLYMA02G10570	LOC100790700	2	Glycosaminoglycan degradation; Glycosphingolipid biosynthesis - ganglio series; Metabolic pathways; Glycosphingolipid biosynthesis - globo and isoglobo series; Other glycan degradation; Amino sugar and nucleotide sugar metabolism
405	High	I1LA34	Calcium-transporting ATPase OS=Glycine max OX=3847 GN=100785768 PE=3 SV=1	UP-soybean	NCBI-viridiplantae	6	5		5	5	1	1035	113.9	6.37	11.66	transport	membrane	catalytic activity;metal ion binding;nucleotide binding;protein binding;transporter activity	Pf00122, Pf00689, Pf00690, Pf00702, Pf12515, Pf12710, Pf13246	100785768	GLYMA10G15800	LOC100785768	10
378	High	A0A0R0E5C1	Carboxypeptidase OS=Glycine max OX=3847 GN=GLYMA_20G015400 PE=3 SV=1	UP-soybean	NCBI-viridiplantae	18	5		6	5	1	440	49.3	6.87	12	metabolic process		catalytic activity	Pf00450	102663282		LOC102663282	20
322	High	C6SVQ5	CASP-like protein 1D2 OS=Glycine max OX=3847 PE=2 SV=1	UP-soybean	NCBI-viridiplantae	27	5		8	4	1	193	20.8	9.67	14.36		membrane	catalytic activity	Pf04535	100499706		LOC100499706	7
36	High	I1KHL4	Chlorophyll a-b binding protein, chloroplastic OS=Glycine max OX=3847 GN=100784089 PE=3 SV=1	UP-soybean	NCBI-viridiplantae	27	5		54	1	1	282	30.8	6.39	130.35	metabolic process;response to stimulus	membrane		Pf00504	100784089	GLYMA07G05320	LOC100784089	7
44	High	I1JS58	Chlorophyll a-b binding protein, chloroplastic OS=Glycine max OX=3847 GN=100794944 PE=3 SV=1	UP-soybean	NCBI-viridiplantae	24	5		51	1	1	308	33.4	7.72	125	metabolic process;response to stimulus	membrane		Pf00504	100794944	GLYMA03G42310	LOC100794944	3
285	High	I1K7Z5	Chlorophyll a-b binding protein, chloroplastic OS=Glycine max OX=3847 GN=100804934 PE=3 SV=2	UP-soybean	NCBI-viridiplantae	19	5		9	5	1	285	30.7	8.02	18.91	metabolic process;response to stimulus	membrane		Pf00504	100804934	GLYMA06G04280	LOC100804934	6	Photosynthesis - antenna proteins
91	High	K7KQB7	Chlorophyll a-b binding protein, chloroplastic OS=Glycine max OX=3847 GN=GLYMA_05G149400 PE=3 SV=1	UP-soybean	NCBI-viridiplantae	17	5		29	1	1	317	34.4	7.14	62.81	metabolic process;response to stimulus	membrane		Pf00504, Pf03759		GLYMA05G28210		5
232	High	Q7XV11	Chlorophyll a-b binding protein, chloroplastic OS=Oryza sativa subsp. japonica OX=39947 GN=Os04g0457000 PE=2 SV=1		NCBI-viridiplantae	23	5		12	1	1	252	27	7.4	23.92	metabolic process;response to stimulus	membrane	protein binding	Pf00504	4336028	OS04G0457000	Os04g0457000; LOC4336028	4	Metabolic pathways; Photosynthesis - antenna proteins
98	High	Q2PMQ5	Cytochrome b6 OS=Glycine max OX=3847 GN=petB PE=3 SV=1	UP-soybean	NCBI-viridiplantae	29	5		28	5	1	215	24.1	8.76	61.47	metabolic process;transport	membrane	catalytic activity;metal ion binding	Pf00033, Pf13631	3989327		petB		Photosynthesis; Metabolic pathways
239	High	I1LUB3	Cytochrome b6-f complex iron-sulfur subunit OS=Glycine max OX=3847 GN=GLYMA_12G199400 PE=3 SV=1	UP-soybean	NCBI-viridiplantae	30	5		11	5	1	227	24.2	8.37	22.11	metabolic process;transport	membrane	catalytic activity	Pf00355, Pf08802	100127419	GLYMA12G32580	PETC	12
263	High	I1JCZ8	Cytochrome b-c1 complex subunit Rieske, mitochondrial OS=Glycine max OX=3847 GN=100799135 PE=4 SV=1	UP-soybean	NCBI-viridiplantae	18	5		10	2	1	266	29.3	8.66	10.75	metabolic process;transport	membrane;mitochondrion	catalytic activity;transporter activity	Pf00355, Pf02921	100799135	GLYMA02G07340	LOC100799135	2	Metabolic pathways; Oxidative phosphorylation
233	High	I1J7J5	Dirigent protein OS=Glycine max OX=3847 GN=100807466 PE=3 SV=1	UP-soybean	NCBI-viridiplantae	28	5		12	2	1	188	20.9	9.04	26.98		extracellular	catalytic activity	Pf03018	100807466	GLYMA01G31750	LOC100807466; GMDIR22	1
313	High	I1K9A0	Eukaryotic translation initiation factor 3 subunit L OS=Glycine max OX=3847 GN=100786533 PE=3 SV=1	UP-soybean	NCBI-viridiplantae	9	5		8	5	1	516	60.8	6.29	15	cell organization and biogenesis;metabolic process;regulation of biological process	cytoplasm	RNA binding	Pf10255	100786533	GLYMA06G08680	LOC100786533	6
422	High	I1N5S0	Formate dehydrogenase, mitochondrial OS=Glycine max OX=3847 GN=100797606 PE=3 SV=1	UP-soybean	NCBI-viridiplantae	13	5		5	5	1	389	42.8	6.77	6.34	metabolic process	mitochondrion	catalytic activity;nucleotide binding	Pf00389, Pf02826	100797606	GLYMA19G01210	LOC100797606	19
365	High	I1JPX8	Fructose-bisphosphate aldolase OS=Glycine max OX=3847 GN=100527532 PE=3 SV=1	UP-soybean	NCBI-viridiplantae	20	5		6	2	1	358	38.5	6.79	15.12	metabolic process		catalytic activity	Pf00274	100527532	GLYMA03G34950	LOC100527532	3	Carbon fixation in photosynthetic organisms; Pentose phosphate pathway; Fructose and mannose metabolism; Carbon metabolism; Glycolysis / Gluconeogenesis; Metabolic pathways; Biosynthesis of amino acids; Biosynthesis of secondary metabolites
			Importin subunit alpha OS=Glycine max OX=3847 SUM				5
334	High	I1KPJ5	Nucleoside diphosphate kinase OS=Glycine max OX=3847 GN=GLYMA_08G022500 PE=3 SV=1	UP-soybean	NCBI-viridiplantae	23	5		7	5	1	236	25.5	9.25	15.23	metabolic process		catalytic activity;nucleotide binding	Pf00334	100527141	GLYMA08G02630	LOC100527141	8
345	High	Q94DL4	Os01g0964133 protein OS=Oryza sativa subsp. japonica OX=39947 GN=Os01g0964133 PE=2 SV=1		NCBI-viridiplantae	16	5		7	1	1	377	41.7	5.4	15.03			catalytic activity;motor activity;nucleotide binding;structural molecule activity	Pf00022	9269066	OS01G0964133	P0483G10.29; Os01g0964400; LOC9269066	1
369	High	I1JUM2	Plasma membrane ATPase OS=Glycine max OX=3847 GN=100785442 PE=3 SV=1	UP-soybean	NCBI-viridiplantae	7	5		6	1	1	951	104.4	6.93	14.44	metabolic process;transport	membrane	catalytic activity;metal ion binding;nucleotide binding;transporter activity	Pf00122, Pf00690, Pf00702, Pf12710, Pf13246	100785442	GLYMA04G07950	LOC100785442	4	Oxidative phosphorylation
			Protein YIPF OS=Glycine max OX=3847 SUM				5
346	High	I1KXM1	Pyruvate dehydrogenase E1 component subunit alpha OS=Glycine max OX=3847 GN=100781250 PE=4 SV=1	UP-soybean	NCBI-viridiplantae	14	5		7	2	1	394	43.6	7.43	13.62	metabolic process		catalytic activity	Pf00676, Pf01765	100781250	GLYMA08G40380	LOC100781250	8	Pyruvate metabolism; Biosynthesis of secondary metabolites; Citrate cycle (TCA cycle); Glycolysis / Gluconeogenesis; Metabolic pathways; Carbon metabolism
373	High	I1JBV5	Pyruvate dehydrogenase E1 component subunit alpha OS=Glycine max OX=3847 GN=100816737 PE=4 SV=1	UP-soybean	NCBI-viridiplantae	12	5		6	2	1	396	43.3	7.74	15.61	metabolic process		catalytic activity	Pf00676	100816737	GLYMA02G03080	LOC100816737	2	Carbon metabolism; Citrate cycle (TCA cycle); Pyruvate metabolism; Biosynthesis of secondary metabolites; Glycolysis / Gluconeogenesis; Metabolic pathways
286	High	I1JJD2	Pyruvate dehydrogenase E1 component subunit beta OS=Glycine max OX=3847 GN=GLYMA_02G294500 PE=4 SV=1	UP-soybean	NCBI-viridiplantae	18	5		9	5	1	360	38.7	5.96	18.55	metabolic process	mitochondrion;organelle lumen	catalytic activity	Pf02779, Pf02780	100805001	GLYMA02G46380	LOC100805001	2
383	High	A0A0R4J5X9	Succinate dehydrogenase [ubiquinone] iron-sulfur subunit, mitochondrial OS=Glycine max OX=3847 GN=100815377 PE=3 SV=1	UP-soybean	NCBI-viridiplantae	22	5		6	5	1	277	31.1	8.62	6.59	metabolic process	membrane;mitochondrion	catalytic activity;metal ion binding	Pf13085, Pf13183, Pf13534	100815377	GLYMA19G23570	LOC100815377	19	Biosynthesis of secondary metabolites; Metabolic pathways; Oxidative phosphorylation; Carbon metabolism; Citrate cycle (TCA cycle)
407	High	I1KRP1	Transmembrane 9 superfamily member OS=Glycine max OX=3847 GN=100784471 PE=3 SV=1	UP-soybean	NCBI-viridiplantae	9	5		5	5	1	604	69.2	7.47	9.48		membrane		Pf02990	100784471	GLYMA08G09740	LOC100784471	8
428	High	A0A0R0HNP5	Uncharacterized protein (Fragment) OS=Glycine max OX=3847 GN=GLYMA_11G1021001 PE=4 SV=1	UP-soybean	NCBI-viridiplantae	15	5		5	5	1	326	36.7	5.83	7.52	metabolic process	cytoplasm	catalytic activity;nucleotide binding	Pf01411	100788271		LOC100788271	11
319	High	I1MKF6	Uncharacterized protein OS=Glycine max OX=3847 GN=100305546 PE=3 SV=1	UP-soybean	NCBI-viridiplantae	55	5		8	2	1	146	16.3	5.52	9.58		membrane	metal ion binding	Pf00173	100305546	GLYMA16G02410	LOC100305546	16
311	High	C6SXE0	Uncharacterized protein OS=Glycine max OX=3847 GN=100305966 PE=2 SV=1	UP-soybean	NCBI-viridiplantae	29	5		8	4	1	200	22	4.77	18.54		membrane		Pf14159	100305966	GLYMA02G04600	LOC100305966	2
388	High	A0A0R0ILX5	Uncharacterized protein OS=Glycine max OX=3847 GN=100306288 PE=4 SV=1	UP-soybean	NCBI-viridiplantae	18	5		6	5	1	328	36.2	8.98	7.76	metabolic process	membrane	catalytic activity;nucleotide binding	Pf11299	100306288		LOC100306288	8
376	High	K7KQJ6	Uncharacterized protein OS=Glycine max OX=3847 GN=100500578 PE=4 SV=1	UP-soybean	NCBI-viridiplantae	10	5		6	5	1	601	66.3	8.41	11.83	metabolic process;transport		catalytic activity	Pf02254, Pf03425, Pf07993, Pf08547, Pf13460	100500578	GLYMA05G29330	LOC100500578	5
228	High	I1MMF4	Uncharacterized protein OS=Glycine max OX=3847 GN=100775540 PE=4 SV=2	UP-soybean	NCBI-viridiplantae	13	5		12	5	1	509	53.5	9.44	31.15	cell organization and biogenesis	membrane		Pf04172	100775540	GLYMA16G15800	LOC100775540	16
282	High	A0A0R0LB64	Uncharacterized protein OS=Glycine max OX=3847 GN=100775766 PE=3 SV=1	UP-soybean	NCBI-viridiplantae	24	5		9	5	1	319	34.2	9.29	18.03	transport	membrane	transporter activity	Pf00230	100775766		LOC100775766	2
336	High	I1MDP4	Uncharacterized protein OS=Glycine max OX=3847 GN=100780001 PE=4 SV=1	UP-soybean	NCBI-viridiplantae	21	5		7	1	1	245	27.7	9.36	17.11				Pf04755	100780001	GLYMA15G05210	LOC100780001	15
344	High	C6TJ78	Uncharacterized protein OS=Glycine max OX=3847 GN=100781831 PE=2 SV=1	UP-soybean	NCBI-viridiplantae	16	5		7	1	1	377	41.8	5.4	15.2			nucleotide binding	Pf00022	100781831	GLYMA02G10170	LOC100781831	2
318	High	I1KQJ7	Uncharacterized protein OS=Glycine max OX=3847 GN=100782499 PE=4 SV=1	UP-soybean	NCBI-viridiplantae	15	5		8	5	1	291	33.7	9.51	14.11	metabolic process	cytoplasm;membrane	catalytic activity	Pf06966	100782499	GLYMA08G05750	LOC100782499	8
423	High	I1LIT1	Uncharacterized protein OS=Glycine max OX=3847 GN=100785606 PE=4 SV=1	UP-soybean	NCBI-viridiplantae	16	5		5	5	1	392	41.3	8.75	7.19				Pf13561	100785606	GLYMA11G10770	LOC100785606	11	Fatty acid metabolism; Biotin metabolism; Metabolic pathways; Fatty acid biosynthesis
267	High	I1K609	Uncharacterized protein OS=Glycine max OX=3847 GN=100787769 PE=3 SV=1	UP-soybean	NCBI-viridiplantae	11	5		10	2	1	511	55.1	5.94	17.42	metabolic process	membrane	catalytic activity;metal ion binding	Pf00675, Pf05193	100787769	GLYMA05G36040	LOC100787769	5
240	High	I1NGS1	Uncharacterized protein OS=Glycine max OX=3847 GN=100788825 PE=3 SV=1	UP-soybean	NCBI-viridiplantae	40	5		11	1	1	225	24.9	4.61	13.43		membrane		Pf00173	100788825	GLYMA20G29660	LOC100788825	20
265	High	I1LMP2	Uncharacterized protein OS=Glycine max OX=3847 GN=100790393 PE=4 SV=1	UP-soybean	NCBI-viridiplantae	17	5		10	5	1	309	34.8	6.28	20.93	metabolic process	proteasome	protein binding	Pf01398, Pf13012	100790393	GLYMA11G34980	LOC100790393	11	Proteasome
210	High	I1JU43	Uncharacterized protein OS=Glycine max OX=3847 GN=100791278 PE=4 SV=1	UP-soybean	NCBI-viridiplantae	22	5		13	5	1	287	30.7	9.47	17.56	metabolic process		catalytic activity	Pf01073, Pf01370, Pf05368, Pf13460	100791278	GLYMA04G06210	LOC100791278	4
230	High	I1LDS8	Uncharacterized protein OS=Glycine max OX=3847 GN=100791779 PE=3 SV=1	UP-soybean	NCBI-viridiplantae	38	5		12	1	1	235	25.9	5.11	12.98		membrane		Pf00173	100791779	GLYMA10G38150	LOC100791779	10
416	High	K7KYB8	Uncharacterized protein OS=Glycine max OX=3847 GN=100796242 PE=4 SV=1	UP-soybean	NCBI-viridiplantae	11	5		5	5	1	447	48.3	7.59	10.54	metabolic process	membrane	catalytic activity;protein binding	Pf00595, Pf02163, Pf13180	100796242	GLYMA06G46301	LOC100796242	6
415	High	I1JHD9	Uncharacterized protein OS=Glycine max OX=3847 GN=100796490 PE=4 SV=1	UP-soybean	NCBI-viridiplantae	11	5		5	5	1	485	53.6	8.95	10.76	metabolic process		catalytic activity	Pf00070, Pf07992	100796490	GLYMA02G39280	LOC100796490	2
420	High	I1KYC4	Uncharacterized protein OS=Glycine max OX=3847 GN=100796818 PE=3 SV=1	UP-soybean	NCBI-viridiplantae	15	5		5	5	1	488	51.9	8.07	7.67	metabolic process		catalytic activity	Pf00026, Pf14541, Pf14543	100796818	GLYMA08G43330	LOC100796818	8
284	High	I1JSB6	Uncharacterized protein OS=Glycine max OX=3847 GN=100797608 PE=4 SV=1	UP-soybean	NCBI-viridiplantae	15	5		9	5	1	396	44	8.34	19.29	metabolic process;transport		catalytic activity	Pf00106, Pf01073, Pf01370, Pf02254, Pf04321, Pf05368, Pf08659, Pf13460	100797608	GLYMA04G00270	LOC100797608	4
287	High	I1JYM6	Uncharacterized protein OS=Glycine max OX=3847 GN=100799378 PE=4 SV=1	UP-soybean	NCBI-viridiplantae	10	5		9	5	1	459	50.5	6.74	20.18	transport	membrane	transporter activity	Pf05631	100799378	GLYMA04G41090	LOC100799378	4
242	High	I1JGV6	Uncharacterized protein OS=Glycine max OX=3847 GN=100799504 PE=3 SV=1	UP-soybean	NCBI-viridiplantae	22	5		11	2	1	347	37.7	6.61	22.77	metabolic process;response to stimulus		antioxidant activity;catalytic activity	Pf00141	100799504	GLYMA02G37160	LOC100799504	2	Glutathione metabolism; Ascorbate and aldarate metabolism
372	High	I1KFH2	Uncharacterized protein OS=Glycine max OX=3847 GN=100803331 PE=4 SV=1	UP-soybean	NCBI-viridiplantae	20	5		6	5	1	441	49.5	7.81	14	metabolic process	endoplasmic reticulum;membrane	catalytic activity	Pf03088, Pf08450	100803331	GLYMA06G46550	LOC100803331	6
303	High	I1K380	Uncharacterized protein OS=Glycine max OX=3847 GN=100804190 PE=4 SV=1	UP-soybean	NCBI-viridiplantae	18	5		8	5	1	375	40.2	7.24	17.34		membrane		Pf01476	100804190	GLYMA05G26420	LOC100804190	5
347	High	I1L8Z3	Uncharacterized protein OS=Glycine max OX=3847 GN=100806067 PE=3 SV=1	UP-soybean	NCBI-viridiplantae	8	5		7	5	1	813	90	5.29	13.33	metabolic process;regulation of biological process;response to stimulus		catalytic activity;nucleotide binding;protein binding;RNA binding	Pf00004, Pf00158, Pf00910, Pf01057, Pf01078, Pf02359, Pf02933, Pf05496, Pf06068, Pf07724, Pf07728, Pf13191, Pf13207, Pf13238, Pf13401	100806067	GLYMA10G06480	LOC100806067	10	Protein processing in endoplasmic reticulum
409	High	A0A0R0FVX7	Uncharacterized protein OS=Glycine max OX=3847 GN=100807623 PE=4 SV=1	UP-soybean	NCBI-viridiplantae	9	5		5	5	1	618	68.5	8.5	11.2	metabolic process;response to stimulus	mitochondrion	catalytic activity;nucleotide binding	Pf00890, Pf01266, Pf01494, Pf01946, Pf03486, Pf05187, Pf05834, Pf07992, Pf12831, Pf13434, Pf13450, Pf13454, Pf13738	100807623		LOC100807623	15
165	High	A0A0R4J389	Uncharacterized protein OS=Glycine max OX=3847 GN=100807732 PE=4 SV=1	UP-soybean	NCBI-viridiplantae	29	5		18	5	1	224	24.3	9.72	43.14	metabolic process			Pf02507	100807732	GLYMA05G00620	LOC100807732	5	Photosynthesis; Metabolic pathways
351	High	I1M6U4	Uncharacterized protein OS=Glycine max OX=3847 GN=100814557 PE=3 SV=1	UP-soybean	NCBI-viridiplantae	17	5		7	5	1	330	36.8	6.25	13.9				Pf00061, Pf08212	100814557	GLYMA14G02880	LOC100814557	14
368	High	A0A0R4J2P7	Uncharacterized protein OS=Glycine max OX=3847 GN=100817464 PE=4 SV=1	UP-soybean	NCBI-viridiplantae	39	5		6	5	1	260	28.5	6.4	14.52	cellular homeostasis;metabolic process;regulation of biological process		antioxidant activity;catalytic activity	Pf00578, Pf08534, Pf10417, Pf13905	100817464	GLYMA02G35780	LOC100817464	2
192	High	A0A0R0K6A7	Uncharacterized protein OS=Glycine max OX=3847 GN=547890 PE=3 SV=1	UP-soybean	NCBI-viridiplantae	21	5		15	3	1	250	28.2	4.89	32.15			protein binding	Pf00244	547890	GLYMA04G09820	LOC547890; GF14B	4
314	High	K7MNZ5	Uncharacterized protein OS=Glycine max OX=3847 GN=547893 PE=3 SV=1	UP-soybean	NCBI-viridiplantae	16	5		8	4	1	370	40.4	6.7	17.7	metabolic process	vacuole	catalytic activity	Pf00112, Pf08246	547893	GLYMA17G37400	LOC547893	17
193	High	I1M068	Uncharacterized protein OS=Glycine max OX=3847 GN=732611 PE=4 SV=1	UP-soybean	NCBI-viridiplantae	10	5		15	2	1	406	44	9.44	27.78	transport	membrane	transporter activity	Pf03151, Pf12051	732611	GLYMA13G24360	LOC732611	13
268	High	I1J4R0	Uncharacterized protein OS=Glycine max OX=3847 GN=GLYMA_01G014400 PE=4 SV=1	UP-soybean	NCBI-viridiplantae	21	5		10	5	1	303	32.6	6.8	26.86	metabolic process		catalytic activity	Pf01073, Pf01370, Pf13460	100791538	GLYMA01G01830	LOC100791538	1
421	High	K7K5E9	Uncharacterized protein OS=Glycine max OX=3847 GN=GLYMA_01G231900 PE=4 SV=1	UP-soybean	NCBI-viridiplantae	18	5		5	5	1	327	36.3	8.09	6.19	metabolic process		catalytic activity	Pf00355, Pf13806	100791021	GLYMA01G44220	LOC100791021	1
411	High	I1KHC9	Uncharacterized protein OS=Glycine max OX=3847 GN=GLYMA_07G040100 PE=4 SV=1	UP-soybean	NCBI-viridiplantae	10	5		5	1	1	775	81.7	6.58	6.39	metabolic process		catalytic activity	Pf00082, Pf02225, Pf05922	100796787	GLYMA07G04500	LOC100796787	7
414	High	A0A0R0FJI5	Uncharacterized protein OS=Glycine max OX=3847 GN=GLYMA_16G008900 PE=3 SV=1	UP-soybean	NCBI-viridiplantae	5	5		5	1	1	1427	152.8	6.54	6.32	metabolic process;transport	membrane	catalytic activity	Pf00082, Pf01699, Pf02225, Pf05922	100793990		LOC100793990	16
403	High	I1MK72	Uncharacterized protein OS=Glycine max OX=3847 GN=GLYMA_16G013900 PE=4 SV=1	UP-soybean	NCBI-viridiplantae	11	5		5	2	1	536	59.4	6.58	10.82	metabolic process		catalytic activity	Pf00155	100127413	GLYMA16G01630	ALAAT1	16
306	High	A0A0R4J5N5	Uncharacterized protein OS=Glycine max OX=3847 GN=GLYMA_17G127100 PE=4 SV=1	UP-soybean	NCBI-viridiplantae	16	5		8	5	1	386	44.5	5.5	12.71	regulation of biological process		enzyme regulator activity;protein binding	Pf01399, Pf10602	100810692	GLYMA17G13640	LOC100810692	17
198	High	I1N964	Uncharacterized protein OS=Glycine max OX=3847 GN=GLYMA_19G145800 PE=4 SV=2	UP-soybean	NCBI-viridiplantae	21	5		14	5	1	259	27.9	8.76	29.89		membrane		Pf00581	100801860	GLYMA19G32770	LOC100801860	19
330	High	I1NGW3	Uncharacterized protein OS=Glycine max OX=3847 GN=GLYMA_20G161200 PE=4 SV=1	UP-soybean	NCBI-viridiplantae	18	5		7	5	1	313	34	9.16	18.52	metabolic process		catalytic activity	Pf00106, Pf01370, Pf08659	100796920	GLYMA20G30080	LOC100796920	20
342	High	A0A0R0E8N5	Uricase OS=Glycine max OX=3847 GN=GLYMA_20G072400 PE=3 SV=1	UP-soybean	NCBI-viridiplantae	17	5		7	5	1	309	35.1	8.29	16.99	metabolic process		catalytic activity	Pf01014	100037445	GLYMA20G17440	UOX; UR2	20
408	High	I1LJ94	V-type proton ATPase subunit a OS=Glycine max OX=3847 GN=100783125 PE=3 SV=1	UP-soybean	NCBI-viridiplantae	7	5		5	5	1	818	92.9	6.18	10.86	cell organization and biogenesis;cellular homeostasis;metabolic process;transport	membrane;vacuole	catalytic activity;protein binding;transporter activity	Pf01496	100783125	GLYMA11G12120	LOC100783125	11	Metabolic pathways; Phagosome; Oxidative phosphorylation
479	High	I1KWM7	6-phosphogluconate dehydrogenase, decarboxylating OS=Glycine max OX=3847 GN=100796103 PE=3 SV=1	UP-soybean	NCBI-viridiplantae	9	4		4	3	1	486	53.5	6.48	7.39	metabolic process		catalytic activity	Pf00393, Pf03446	100796103	GLYMA08G28230	LOC100796103	8	Carbon metabolism; Glutathione metabolism; Biosynthesis of secondary metabolites; Pentose phosphate pathway; Metabolic pathways
442	High	I1LRQ4	Aconitate hydratase OS=Glycine max OX=3847 GN=100778506 PE=3 SV=1	UP-soybean	NCBI-viridiplantae	4	4		5	1	1	984	107.6	6.96	7.09	metabolic process		catalytic activity;metal ion binding	Pf00330, Pf00694	100778506	GLYMA12G10580	LOC100778506	12	Metabolic pathways; Glyoxylate and dicarboxylate metabolism; Biosynthesis of amino acids; Carbon metabolism; 2-Oxocarboxylic acid metabolism; Citrate cycle (TCA cycle); Biosynthesis of secondary metabolites
394	High	I1LU53	Aconitate hydratase OS=Glycine max OX=3847 GN=100794803 PE=3 SV=1	UP-soybean	NCBI-viridiplantae	4	4		6	1	1	984	107.2	7.99	11.18	metabolic process		catalytic activity;metal ion binding	Pf00330, Pf00694	100794803	GLYMA12G32000	LOC100794803	12	Carbon metabolism; Biosynthesis of amino acids; 2-Oxocarboxylic acid metabolism; Citrate cycle (TCA cycle); Biosynthesis of secondary metabolites; Glyoxylate and dicarboxylate metabolism; Metabolic pathways
482	High	I1KNX5	Aldehyde dehydrogenase OS=Glycine max OX=3847 GN=100800699 PE=3 SV=1	UP-soybean	NCBI-viridiplantae	7	4		4	4	1	541	59.7	7.34	8.29	metabolic process		catalytic activity	Pf00171	100800699	GLYMA08G00490	LOC100800699	8	Metabolic pathways; Biosynthesis of secondary metabolites; Pentose and glucuronate interconversions; Pyruvate metabolism; Valine, leucine and isoleucine degradation; Arginine and proline metabolism; Glycerolipid metabolism; Ascorbate and aldarate metabolism; Glycolysis / Gluconeogenesis; Histidine metabolism; beta-Alanine metabolism; Fatty acid degradation; Tryptophan metabolism; Lysine degradati…
457	High	I1KD09	ATP synthase subunit gamma OS=Glycine max OX=3847 GN=100813657 PE=3 SV=1	UP-soybean	NCBI-viridiplantae	16	4		4	4	1	324	35.4	9.06	8.24	metabolic process;transport		catalytic activity;transporter activity	Pf00231	100813657	GLYMA06G22050	LOC100813657	6
310	High	A0A0R0FVK4	Carboxypeptidase OS=Glycine max OX=3847 GN=100792057 PE=3 SV=1	UP-soybean	NCBI-viridiplantae	10	4		8	4	1	498	55.7	6.14	12.87	metabolic process		catalytic activity	Pf00450	100792057	GLYMA16G09320	LOC100792057	16
61	High	Q53N83	Chlorophyll a-b binding protein, chloroplastic OS=Oryza sativa subsp. japonica OX=39947 GN=Os11g0242800 PE=2 SV=1		NCBI-viridiplantae	14	4		41	1	1	283	30.3	5.71	80.4	cell organization and biogenesis;metabolic process;response to stimulus	membrane;mitochondrion	protein binding	Pf00504	4350176	OS11G0242800	Os11g0242800; LOC4350176	11	Photosynthesis - antenna proteins; Metabolic pathways
382	High	A1IGR3	Chlorophyllase 2 OS=Glycine max OX=3847 GN=GmChl 2 PE=4 SV=1	UP-soybean	NCBI-viridiplantae	18	4		6	4	1	316	34.3	8.43	14.21	metabolic process	membrane	catalytic activity	Pf03403, Pf07224, Pf12695, Pf12697, Pf12740	100807959	GLYMA07G10840	LOC100807959	7
			Cysteine synthase OS=Glycine max OX=3847 SUM				4
			Cytochrome b559 subunit alpha SUM				4
323	High	I1JL51	Dirigent protein OS=Glycine max OX=3847 GN=100811628 PE=3 SV=1	UP-soybean	NCBI-viridiplantae	21	4		8	1	1	218	24.3	9.32	15.66		extracellular	catalytic activity	Pf03018	100811628	GLYMA03G05510	LOC100811628	3
384	High	A0A0R4J4C3	Elongation factor 1-alpha OS=Glycine max OX=3847 GN=100776330 PE=3 SV=1	UP-soybean	NCBI-viridiplantae	9	4		6	4	1	448	49.5	9.07	12.05	metabolic process	cytoplasm	catalytic activity;nucleotide binding;RNA binding	Pf00009, Pf03143, Pf03144	100776330	GLYMA10G35700	LOC100776330	10	RNA transport
316	High	A0A0R0EK65	Eukaryotic translation initiation factor 3 subunit M OS=Glycine max OX=3847 GN=GLYMA_20G089400 PE=3 SV=1	UP-soybean	NCBI-viridiplantae	12	4		8	4	1	410	46.1	5.01	16.25	cell organization and biogenesis;metabolic process;regulation of biological process	cytoplasm	protein binding;RNA binding	Pf01399	100788645	GLYMA20G22090	LOC100788645	20
391	High	C6T8F0	Glutamine synthetase OS=Glycine max OX=3847 GN=547620 PE=2 SV=1	UP-soybean	NCBI-viridiplantae	13	4		6	2	1	356	39.2	5.39	11.29	metabolic process		catalytic activity;nucleotide binding	Pf00120, Pf03951	547620	GLYMA09G30370	GS1alpha	9	Glyoxylate and dicarboxylate metabolism; Arginine biosynthesis; Alanine, aspartate and glutamate metabolism; Nitrogen metabolism; Metabolic pathways; Biosynthesis of amino acids
424	High	I1LQG7	Lipoxygenase OS=Glycine max OX=3847 GN=100797626 PE=3 SV=1	UP-soybean	NCBI-viridiplantae	5	4		5	2	1	914	104.4	7.59	11.06	metabolic process		catalytic activity;metal ion binding;protein binding	Pf00305, Pf01477	100797626	GLYMA12G05840	LOC100797626	12	Linoleic acid metabolism; Metabolic pathways; Biosynthesis of secondary metabolites; alpha-Linolenic acid metabolism
357	High	I1KH70	Lipoxygenase OS=Glycine max OX=3847 GN=100802459 PE=3 SV=1	UP-soybean	NCBI-viridiplantae	4	4		7	1	1	868	97.8	6.52	14.38	metabolic process		catalytic activity;metal ion binding;protein binding	Pf00305, Pf01477	100802459	GLYMA07G03920	LOC100802459	7	Linoleic acid metabolism
413	High	K7L7J7	Lipoxygenase OS=Glycine max OX=3847 GN=GLYMA_08G189600 PE=3 SV=1	UP-soybean	NCBI-viridiplantae	5	4		5	4	1	866	97.1	6.44	10.87	metabolic process		catalytic activity;metal ion binding;protein binding	Pf00305, Pf01477	100127400	GLYMA08G20230	LOX10	8
			NADH dehydrogenase subunit 7 SUM				4
194	High	A0A0P0X6U8	Os07g0489500 protein OS=Oryza sativa subsp. japonica OX=39947 GN=Os07g0489500 PE=4 SV=1		NCBI-viridiplantae	17	4		15	4	1	254	28.5	9.7	23.62	metabolic process	ribosome	protein binding;structural molecule activity	Pf00240, Pf01020, Pf11976, Pf13881, Pf14560	4343261	OS07G0489500	Os07g0489500; LOC4343261	7
474	High	Q6K4K9	Os09g0249700 protein OS=Oryza sativa subsp. japonica OX=39947 GN=Os09g0249700 PE=2 SV=1		NCBI-viridiplantae	12	4		4	4	1	587	65.7	5.03	6.85			protein binding	Pf02985, Pf13646	4346507	OS09G0249700	Os09g0249700; LOC4346507	9	mRNA surveillance pathway
309	High	Q2PMN3	Photosystem I iron-sulfur center OS=Glycine max OX=3847 GN=psaC PE=3 SV=1	UP-soybean	NCBI-viridiplantae	63	4		8	4	1	81	9	7.08	11.19	metabolic process;transport	membrane	catalytic activity;metal ion binding	Pf00037, Pf12838, Pf13183, Pf13187, Pf13237, Pf14697	3989360		psaC		Photosynthesis; Metabolic pathways
289	High	C6T2N0	PRA1 family protein OS=Glycine max OX=3847 GN=100526887 PE=2 SV=1	UP-soybean	NCBI-viridiplantae	20	4		9	3	1	184	20.4	9.52	18.59	transport	membrane		Pf03208	100526887	GLYMA15G02700	LOC100526887	15
412	High	A9CPA7	Protein disulfide isomerase family OS=Glycine max OX=3847 GN=GmPDIM PE=2 SV=1	UP-soybean	NCBI-viridiplantae	11	4		5	4	1	438	47.6	5.55	10.51	cellular homeostasis;regulation of biological process		catalytic activity	Pf00085, Pf13098, Pf13848, Pf13899, Pf13905	100137076		PDIM-1	14	Protein processing in endoplasmic reticulum
463	High	I1KXW8	Reticulon-like protein OS=Glycine max OX=3847 GN=100801782 PE=4 SV=1	UP-soybean	NCBI-viridiplantae	23	4		4	4	1	243	27	8.29	6.21		endoplasmic reticulum;membrane		Pf02453	100801782	GLYMA08G41650	LOC100801782	8
328	High	P18566	Ribulose bisphosphate carboxylase small chain A, chloroplastic OS=Oryza sativa subsp. japonica OX=39947 GN=RBCS-A PE=2 SV=2		NCBI-viridiplantae	18	4		8	2	1	175	19.6	8.85	11.3	metabolic process		catalytic activity	Pf00101, Pf12338	4352014	OS12G0291100	Os12g0291100; LOC4352014	12	Carbon metabolism; Glyoxylate and dicarboxylate metabolism; Metabolic pathways; Carbon fixation in photosynthetic organisms
321	High	Q38JD2	Temperature-induced lipocalin OS=Glycine max OX=3847 GN=TIL PE=2 SV=1	UP-soybean	NCBI-viridiplantae	27	4		8	3	1	184	21.4	7.24	13.58	transport		transporter activity	Pf00061, Pf08212	100500117	GLYMA09G14870	TIL	9
353	High	Q38JE0	Temperature-induced lipocalin OS=Glycine max OX=3847 GN=TIL' PE=2 SV=1	UP-soybean	NCBI-viridiplantae	24	4		7	3	1	184	21.2	8.07	14	transport		transporter activity	Pf00061, Pf08212	100305903	GLYMA15G26590	TIL'	15
469	High	I1KGC3	Transmembrane 9 superfamily member OS=Glycine max OX=3847 GN=100781403 PE=3 SV=1	UP-soybean	NCBI-viridiplantae	8	4		4	3	1	640	73.7	8.32	5.95	transport	membrane		Pf02990, Pf03631, Pf07690	100781403	GLYMA07G01240	LOC100781403	7
494	High	Q41266	Ubiquinol oxidase 2, mitochondrial OS=Glycine max OX=3847 GN=AOX2 PE=1 SV=2	UP-soybean	NCBI-viridiplantae	14	4		4	2	1	333	38.1	9.32	4.32	metabolic process;transport	membrane;mitochondrion	catalytic activity;metal ion binding	Pf01786	547897		AOX2	8
291	High	A0A0R0K2S6	Uncharacterized protein (Fragment) OS=Glycine max OX=3847 GN=GLYMA_05G1578001 PE=3 SV=1	UP-soybean	NCBI-viridiplantae	54	4		9	1	1	89	9.9	9.13	14.56	transport	membrane		Pf00153	100789017		LOC100789017	5
460	High	I1NGC4	Uncharacterized protein OS=Glycine max OX=3847 GN=100301904 PE=4 SV=1	UP-soybean	NCBI-viridiplantae	7	4		4	4	1	698	76.9	7.18	8.59	metabolic process		catalytic activity	Pf00501	100301904	GLYMA20G28200	LOC100301904	20	Peroxisome; Fatty acid degradation; Metabolic pathways; Fatty acid biosynthesis; Fatty acid metabolism
398	High	A0A0R4J532	Uncharacterized protein OS=Glycine max OX=3847 GN=100305601 PE=4 SV=1	UP-soybean	NCBI-viridiplantae	30	4		6	2	1	203	21.7	6.95	4.61	metabolic process		catalytic activity;nucleotide binding	Pf00258, Pf03358	100305601	GLYMA13G35994	LOC100305601	13
340	High	I1JYL5	Uncharacterized protein OS=Glycine max OX=3847 GN=100499823 PE=3 SV=1	UP-soybean	NCBI-viridiplantae	46	4		7	1	1	140	16	5.81	12.06		membrane	metal ion binding	Pf00173	100499823	GLYMA04G41010	LOC100499823	4
292	High	K7M082	Uncharacterized protein OS=Glycine max OX=3847 GN=100500224 PE=4 SV=1	UP-soybean	NCBI-viridiplantae	21	4		9	4	1	220	24.9	9.35	14.59				Pf11317	100500224	GLYMA13G23640	LOC100500224	13
432	High	C6T2Q8	Uncharacterized protein OS=Glycine max OX=3847 GN=100526914 PE=2 SV=1	UP-soybean	NCBI-viridiplantae	22	4		5	4	1	166	18.8	7.18	9.78			metal ion binding		100526914	GLYMA03G23960	LOC100526914	3
426	High	I1LPC9	Uncharacterized protein OS=Glycine max OX=3847 GN=100775292 PE=3 SV=1	UP-soybean	NCBI-viridiplantae	16	4		5	4	1	326	35.5	4.64	6.06	metabolic process		catalytic activity	Pf00332	100775292	GLYMA12G02410	LOC100775292	12
455	High	I1KHJ4	Uncharacterized protein OS=Glycine max OX=3847 GN=100776235 PE=4 SV=1	UP-soybean	NCBI-viridiplantae	9	4		4	1	1	541	59.9	6.83	10.65	metabolic process		catalytic activity	Pf00155	100776235	GLYMA07G05130	LOC100776235	7	Arginine biosynthesis; Biosynthesis of amino acids; Carbon fixation in photosynthetic organisms; Metabolic pathways; Alanine, aspartate and glutamate metabolism; Carbon metabolism; 2-Oxocarboxylic acid metabolism
438	High	A0A0R0FUN2	Uncharacterized protein OS=Glycine max OX=3847 GN=100776801 PE=3 SV=1	UP-soybean	NCBI-viridiplantae	11	4		5	4	1	329	36.1	8.32	7.49	metabolic process		catalytic activity	Pf01435	100776801	GLYMA16G06130	LOC100776801	16
335	High	C6SXG5	Uncharacterized protein OS=Glycine max OX=3847 GN=100777981 PE=2 SV=1	UP-soybean	NCBI-viridiplantae	41	4		7	4	1	141	15.8	7.56	15.89					100777981	GLYMA20G02250	LOC100777981	20
484	High	I1MUR2	Uncharacterized protein OS=Glycine max OX=3847 GN=100778423 PE=3 SV=1	UP-soybean	NCBI-viridiplantae	12	4		4	4	1	338	36.7	6.37	8.44			catalytic activity;metal ion binding	Pf00491	100778423	GLYMA17G14040	LOC100778423	17	Arginine and proline metabolism; Arginine biosynthesis; Biosynthesis of amino acids; Biosynthesis of secondary metabolites; Metabolic pathways
425	High	I1L2M2	Uncharacterized protein OS=Glycine max OX=3847 GN=100779837 PE=4 SV=1	UP-soybean	NCBI-viridiplantae	14	4		5	4	1	310	33.6	7.08	10.55				Pf04755	100779837	GLYMA09G17130	LOC100779837	9
389	High	I1LEK6	Uncharacterized protein OS=Glycine max OX=3847 GN=100781483 PE=4 SV=1	UP-soybean	NCBI-viridiplantae	12	4		6	4	1	295	32.8	5.88	13.23	metabolic process		catalytic activity	Pf04199	100781483	GLYMA10G40960	LOC100781483	10
458	High	I1MY98	Uncharacterized protein OS=Glycine max OX=3847 GN=100786123 PE=4 SV=2	UP-soybean	NCBI-viridiplantae	7	4		4	4	1	650	70.4	5.25	10.72	metabolic process		catalytic activity	Pf00148, Pf00581	100786123	GLYMA18G00460	LOC100786123	18
312	High	I1MNZ0	Uncharacterized protein OS=Glycine max OX=3847 GN=100786411 PE=4 SV=1	UP-soybean	NCBI-viridiplantae	11	4		8	3	1	511	54.1	8.68	17.07	transport	membrane	transporter activity		100786411	GLYMA16G27350	LOC100786411	16
503	High	I1NA25	Uncharacterized protein OS=Glycine max OX=3847 GN=100788807 PE=3 SV=1	UP-soybean	NCBI-viridiplantae	5	4		4	4	1	1060	116.5	5.36	6.25		membrane	catalytic activity;metal ion binding;nucleotide binding	Pf00122, Pf00689, Pf00690, Pf00702, Pf08282, Pf12710, Pf13246	100788807	GLYMA19G35960	LOC100788807	19
209	High	A0A0R0KHF0	Uncharacterized protein OS=Glycine max OX=3847 GN=100789844 PE=4 SV=1	UP-soybean	NCBI-viridiplantae	32	4		13	4	1	187	19.2	5.36	16.37	metabolic process	membrane		Pf02298	100789844	GLYMA03G26060	LOC100789844	3
478	High	I1LVS0	Uncharacterized protein OS=Glycine max OX=3847 GN=100790270 PE=4 SV=1	UP-soybean	NCBI-viridiplantae	19	4		4	1	1	277	29.7	8.57	6.03	transport	membrane		Pf01459	100790270	GLYMA13G01040	LOC100790270	13
450	High	I1N919	Uncharacterized protein OS=Glycine max OX=3847 GN=100790745 PE=4 SV=1	UP-soybean	NCBI-viridiplantae	8	4		5	1	1	535	60.3	6.51	3.88	metabolic process;regulation of biological process;response to stimulus	cytoplasm;membrane;nucleus	catalytic activity;metal ion binding;nucleotide binding;protein binding	Pf00036, Pf00069, Pf07714, Pf13405, Pf13499, Pf13833, Pf14531	100790745	GLYMA19G32260	LOC100790745	19	Plant-pathogen interaction
418	High	I1MJN7	Uncharacterized protein OS=Glycine max OX=3847 GN=100790990 PE=3 SV=1	UP-soybean	NCBI-viridiplantae	21	4		5	4	1	245	26.9	9.44	10.87	metabolic process;transport	membrane	catalytic activity;transporter activity	Pf00213	100790990	GLYMA15G42940	LOC100790990	15	Metabolic pathways; Oxidative phosphorylation
492	High	K7LE00	Uncharacterized protein OS=Glycine max OX=3847 GN=100791034 PE=4 SV=1	UP-soybean	NCBI-viridiplantae	6	4		4	4	1	710	77.6	8.95	8.23	transport	membrane	catalytic activity;nucleotide binding;transporter activity	Pf00005, Pf00664	100791034	GLYMA09G27213	LOC100791034	9	ABC transporters
498	High	I1LAL9	Uncharacterized protein OS=Glycine max OX=3847 GN=100791244 PE=4 SV=1	UP-soybean	NCBI-viridiplantae	12	4		4	4	1	452	50.3	7.83	6.43	metabolic process		catalytic activity	Pf04422, Pf04432	100791244	GLYMA10G25710	LOC100791244	10	Porphyrin and chlorophyll metabolism; Biosynthesis of secondary metabolites; Metabolic pathways
472	High	A0A0R0J299	Uncharacterized protein OS=Glycine max OX=3847 GN=100792226 PE=4 SV=1	UP-soybean	NCBI-viridiplantae	10	4		4	4	1	480	53.4	9.1	8.19					100792226		LOC100792226	7
317	High	A0A0R4J2Z1	Uncharacterized protein OS=Glycine max OX=3847 GN=100793187 PE=4 SV=1	UP-soybean	NCBI-viridiplantae	22	4		8	4	1	221	24.9	9.52	14		membrane		Pf03168	100793187	GLYMA03G35920	LOC100793187	3
380	High	C6THL8	Uncharacterized protein OS=Glycine max OX=3847 GN=100793480 PE=2 SV=1	UP-soybean	NCBI-viridiplantae	11	4		6	4	1	386	44	5.57	14.27	cell organization and biogenesis;metabolic process	cytosol;nucleus	protein binding;structural molecule activity	Pf01399	100793480	GLYMA01G01460	LOC100793480	1	Proteasome
476	High	I1J8S7	Uncharacterized protein OS=Glycine max OX=3847 GN=100794184 PE=4 SV=1	UP-soybean	NCBI-viridiplantae	21	4		4	4	1	270	29.3	6.73	8.06				Pf00132	100794184	GLYMA01G37780	LOC100794184	1
211	High	I1KLP7	Uncharacterized protein OS=Glycine max OX=3847 GN=100794336 PE=4 SV=1	UP-soybean	NCBI-viridiplantae	8	4		13	1	1	406	44	9.45	23.53	transport	membrane	transporter activity	Pf03151	100794336	GLYMA07G32190	LOC100794336	7
435	High	I1N5V6	Uncharacterized protein OS=Glycine max OX=3847 GN=100794600 PE=4 SV=1	UP-soybean	NCBI-viridiplantae	8	4		5	4	1	643	73.4	7.78	10.25	metabolic process;response to stimulus		antioxidant activity;catalytic activity	Pf03098	100794600	GLYMA19G01470	LOC100794600	19	alpha-Linolenic acid metabolism
385	High	I1K526	Uncharacterized protein OS=Glycine max OX=3847 GN=100795521 PE=4 SV=1	UP-soybean	NCBI-viridiplantae	9	4		6	4	1	544	59.7	6.3	13.94	metabolic process	mitochondrion	catalytic activity	Pf00070, Pf07992	100795521	GLYMA05G32900	LOC100795521	5
480	High	I1MSR7	Uncharacterized protein OS=Glycine max OX=3847 GN=100797369 PE=4 SV=1	UP-soybean	NCBI-viridiplantae	18	4		4	1	1	277	29.9	8.92	6.16	transport	membrane		Pf01459	100797369	GLYMA17G07140	LOC100797369	17
341	High	K7N0D4	Uncharacterized protein OS=Glycine max OX=3847 GN=100798854 PE=4 SV=1	UP-soybean	NCBI-viridiplantae	16	4		7	4	1	277	30.6	9.38	9.33		membrane		Pf13301	100798854	GLYMA19G44760	LOC100798854	19
481	High	I1L9P5	Uncharacterized protein OS=Glycine max OX=3847 GN=100800397 PE=4 SV=1	UP-soybean	NCBI-viridiplantae	8	4		4	4	1	418	47.2	6.11	8.99	metabolic process	cytoplasm	catalytic activity;metal ion binding	Pf03332, Pf05116, Pf08282, Pf08472	100800397	GLYMA10G10960	LOC100800397	10	Starch and sucrose metabolism
429	High	I1LWP4	Uncharacterized protein OS=Glycine max OX=3847 GN=100801925 PE=4 SV=1	UP-soybean	NCBI-viridiplantae	15	4		5	4	1	444	48.1	8.62	10.45	metabolic process	membrane	catalytic activity	Pf03435	100801925	GLYMA13G05840	LOC100801925	13
417	High	I1LII4	Uncharacterized protein OS=Glycine max OX=3847 GN=100802384 PE=4 SV=2	UP-soybean	NCBI-viridiplantae	5	4		5	4	1	1077	123.9	5.6	9.04	regulation of biological process;transport	cytoplasm;nucleus	protein binding;transporter activity	Pf03810, Pf08389, Pf08767	100802384	GLYMA11G09780	LOC100802384	11	RNA transport; Ribosome biogenesis in eukaryotes
486	High	C6TJG0	Uncharacterized protein OS=Glycine max OX=3847 GN=100803033 PE=2 SV=1	UP-soybean	NCBI-viridiplantae	15	4		4	4	1	253	26.6	7.39	4.56	metabolic process;regulation of biological process;response to stimulus	cytoplasm;organelle lumen	metal ion binding;nucleotide binding;protein binding	Pf00166	100803033	GLYMA09G08340	LOC100803033	9
477	High	I1M307	Uncharacterized protein OS=Glycine max OX=3847 GN=100804561 PE=4 SV=1	UP-soybean	NCBI-viridiplantae	10	4		4	4	1	435	48.8	6.64	6.68				Pf01453	100804561	GLYMA13G34520	LOC100804561	13
505	High	I1MLC9	Uncharacterized protein OS=Glycine max OX=3847 GN=100804605 PE=4 SV=2	UP-soybean	NCBI-viridiplantae	5	4		4	3	1	677	76.1	8.9	6.13	metabolic process		catalytic activity	Pf00561, Pf01553, Pf03982	100804605	GLYMA16G05580	LOC100804605	16
473	High	I1K702	Uncharacterized protein OS=Glycine max OX=3847 GN=100805096 PE=4 SV=1	UP-soybean	NCBI-viridiplantae	13	4		4	2	1	317	36.2	8.02	7.57	metabolic process		catalytic activity	Pf00388	100805096	GLYMA06G00710	LOC100805096	6
392	High	I1K6N2	Uncharacterized protein OS=Glycine max OX=3847 GN=100805621 PE=4 SV=1	UP-soybean	NCBI-viridiplantae	17	4		6	4	1	253	27.7	8.18	10.55					100805621	GLYMA05G38160	LOC100805621	5
475	High	A0A0R4J5J8	Uncharacterized protein OS=Glycine max OX=3847 GN=100807451 PE=3 SV=1	UP-soybean	NCBI-viridiplantae	14	4		4	4	1	342	37.3	5.71	5.87	metabolic process		catalytic activity	Pf00316	100807451	GLYMA16G28310	LOC100807451	16	Carbon metabolism; Metabolic pathways; Glycolysis / Gluconeogenesis; Biosynthesis of secondary metabolites; Pentose phosphate pathway; Carbon fixation in photosynthetic organisms; Fructose and mannose metabolism
114	High	A0A0R4J3S4	Uncharacterized protein OS=Glycine max OX=3847 GN=100807980 PE=3 SV=1	UP-soybean	NCBI-viridiplantae	14	4		26	1	1	259	29.2	4.96	35.09			protein binding	Pf00244	100807980	GLYMA08G12220	LOC100807980; SGF14L	8
456	High	I1JU51	Uncharacterized protein OS=Glycine max OX=3847 GN=100808233 PE=4 SV=2	UP-soybean	NCBI-viridiplantae	9	4		4	4	1	575	64.9	8.82	10.82	metabolic process	membrane	catalytic activity	Pf00355, Pf08417	100808233	GLYMA04G06320	LOC100808233	4
444	High	I1JNE0	Uncharacterized protein OS=Glycine max OX=3847 GN=100808399 PE=4 SV=1	UP-soybean	NCBI-viridiplantae	8	4		5	1	1	534	60.1	6.6	5.96	metabolic process;regulation of biological process;response to stimulus	cytoplasm;membrane;nucleus	catalytic activity;metal ion binding;nucleotide binding;protein binding	Pf00036, Pf00069, Pf07714, Pf13405, Pf13499, Pf13833, Pf14531	100808399	GLYMA03G29450	LOC100808399	3	Plant-pathogen interaction
393	High	I1M329	Uncharacterized protein OS=Glycine max OX=3847 GN=100809896 PE=3 SV=1	UP-soybean	NCBI-viridiplantae	6	4		6	4	1	579	63.5	5.59	12.24	transport	membrane	metal ion binding;transporter activity	Pf01699, Pf13499	100809896	GLYMA13G34720	LOC100809896	13
502	High	I1JHJ8	Uncharacterized protein OS=Glycine max OX=3847 GN=100810328 PE=4 SV=1	UP-soybean	NCBI-viridiplantae	4	4		4	1	1	995	109.9	6.33	8.93		membrane			100810328	GLYMA02G39990	LOC100810328	2
434	High	I1MBI6	Uncharacterized protein OS=Glycine max OX=3847 GN=100810630 PE=4 SV=1	UP-soybean	NCBI-viridiplantae	4	4		5	1	1	996	109.8	6.19	11.15		membrane			100810630	GLYMA14G38140	LOC100810630	14
419	High	I1L655	Uncharacterized protein OS=Glycine max OX=3847 GN=100814088 PE=3 SV=1	UP-soybean	NCBI-viridiplantae	11	4		5	4	1	489	54.1	5.06	10.39	metabolic process;transport		catalytic activity;nucleotide binding;transporter activity	Pf00006, Pf00306, Pf02874	100814088	GLYMA09G38110	LOC100814088	9	Phagosome; Oxidative phosphorylation; Metabolic pathways
381	High	A0A0R0JKU3	Uncharacterized protein OS=Glycine max OX=3847 GN=100817028 PE=3 SV=1	UP-soybean	NCBI-viridiplantae	17	4		6	4	1	215	23.4	5.83	14.64	metabolic process;transport	membrane	transporter activity	Pf00430	100817028		LOC100817028	6	Photosynthesis; Oxidative phosphorylation; Metabolic pathways
468	High	I1MB39	Uncharacterized protein OS=Glycine max OX=3847 GN=100817043 PE=4 SV=1	UP-soybean	NCBI-viridiplantae	8	4		4	4	1	541	60.3	6.77	6.74				Pf03109	100817043	GLYMA14G36520	LOC100817043	14
325	High	I1MDV8	Uncharacterized protein OS=Glycine max OX=3847 GN=100817945 PE=3 SV=1	UP-soybean	NCBI-viridiplantae	21	4		8	4	1	223	24.5	9.41	9.54	metabolic process	cytoplasm	catalytic activity	Pf01575, Pf07977	100817945	GLYMA15G05800	LOC100817945	15	Biotin metabolism; Metabolic pathways; Fatty acid biosynthesis; Fatty acid metabolism
431	High	A0A0R4J5M7	Uncharacterized protein OS=Glycine max OX=3847 GN=100818694 PE=4 SV=1	UP-soybean	NCBI-viridiplantae	22	4		5	2	1	202	22.5	5.71	10.86	regulation of biological process;response to stimulus		catalytic activity;nucleotide binding	Pf00025, Pf00071, Pf04670, Pf08477, Pf09439	100818694	GLYMA17G15550	LOC100818694	17
467	High	I1JJH7	Uncharacterized protein OS=Glycine max OX=3847 GN=100818714 PE=4 SV=1	UP-soybean	NCBI-viridiplantae	3	4		4	4	1	1493	166.2	6.55	9.26	transport	membrane;vacuole	catalytic activity;nucleotide binding;transporter activity	Pf00005, Pf00664, Pf01926	100818714	GLYMA02G46800	LOC100818714	2	ABC transporters
410	High	I1M017	Uncharacterized protein OS=Glycine max OX=3847 GN=100819150 PE=4 SV=1	UP-soybean	NCBI-viridiplantae	14	4		5	4	1	445	48.7	5.2	3.64	metabolic process		catalytic activity	Pf00160	100819150	GLYMA13G23850	LOC100819150; GMCYP53	13
466	High	I1JZW5	Uncharacterized protein OS=Glycine max OX=3847 GN=GLYMA_05G033500 PE=3 SV=1	UP-soybean	NCBI-viridiplantae	10	4		4	4	1	488	52.8	5.4	8.89	metabolic process		catalytic activity	Pf00171	100170731	GLYMA05G01770	BADH2	5
339	High	K7KUV3	Uncharacterized protein OS=Glycine max OX=3847 GN=GLYMA_06G133300 PE=3 SV=1	UP-soybean	NCBI-viridiplantae	33	4		7	1	1	195	22.5	8.69	12.88		membrane	metal ion binding	Pf00173	100305929	GLYMA06G13840	LOC100305929	6
355	High	I1KHS3	Uncharacterized protein OS=Glycine max OX=3847 GN=GLYMA_07G052400 PE=3 SV=1	UP-soybean	NCBI-viridiplantae	43	4		7	1	1	142	15.8	5.52	10.4		membrane	metal ion binding	Pf00173	100500069	GLYMA07G05830	LOC100500069	7
320	High	A0A0R0HYZ6	Uncharacterized protein OS=Glycine max OX=3847 GN=GLYMA_10G253700 PE=4 SV=1	UP-soybean	NCBI-viridiplantae	16	4		8	4	1	261	28.9	6.7	13.2				Pf01657	100791056		LOC100791056	10
350	High	K7LNW5	Uncharacterized protein OS=Glycine max OX=3847 GN=GLYMA_11G099300 PE=3 SV=1	UP-soybean	NCBI-viridiplantae	19	4		7	4	1	233	24.8	7.65	17.5	metabolic process	ribosome	structural molecule activity	Pf00542	100779891	GLYMA11G10550	LOC100779891	11
367	High	A0A0R0GWM0	Uncharacterized protein OS=Glycine max OX=3847 GN=GLYMA_13G293500 PE=4 SV=1	UP-soybean	NCBI-viridiplantae	20	4		6	4	1	250	26.6	8.54	11.41				Pf02469	100527846	GLYMA13G36930	LOC100527846	13
264	High	I1M4W7	Uncharacterized protein OS=Glycine max OX=3847 GN=GLYMA_13G336100 PE=4 SV=1	UP-soybean	NCBI-viridiplantae	35	4		10	3	1	143	15.3	8.63	20.58	transport	membrane	transporter activity	Pf02466	100499674	GLYMA13G41110	LOC100499674	13
315	High	A0A0R0F101	Uncharacterized protein OS=Glycine max OX=3847 GN=GLYMA_19G247500 PE=4 SV=1	UP-soybean	NCBI-viridiplantae	15	4		8	1	1	315	35.9	8.85	11.97		membrane		Pf05042	100813066	GLYMA19G43680	LOC100813066	19
488	High	A0A0R0EKG7	Uncharacterized protein OS=Glycine max OX=3847 GN=GLYMA_20G124000 PE=4 SV=1	UP-soybean	NCBI-viridiplantae	4	4		4	4	1	896	100.4	6.44	6.22			protein binding	Pf03097, Pf13949	100802927		LOC100802927	20
539	High	I1KEY6	26S proteasome non-ATPase regulatory subunit 2 homolog OS=Glycine max OX=3847 GN=100799779 PE=3 SV=1	UP-soybean	NCBI-viridiplantae	6	3		3	3	1	885	97.3	5.19	4.74	metabolic process;regulation of biological process	nucleus;proteasome	catalytic activity;enzyme regulator activity	Pf01851	100799779	GLYMA06G44340	LOC100799779	6	Proteasome
522	High	I1J8H1	Aconitate hydratase OS=Glycine max OX=3847 GN=100499625 PE=3 SV=1	UP-soybean	NCBI-viridiplantae	4	3		4	1	1	901	98.5	5.86	4.61	metabolic process		catalytic activity;metal ion binding	Pf00330, Pf00694	100499625	GLYMA01G36750	ACO; LOC100499625	1	Carbon metabolism; Citrate cycle (TCA cycle); 2-Oxocarboxylic acid metabolism; Biosynthesis of secondary metabolites; Glyoxylate and dicarboxylate metabolism; Metabolic pathways; Biosynthesis of amino acids
565	High	O03376	Alternative oxidase 3, mitochondrial OS=Glycine max OX=3847 GN=AOX3 PE=1 SV=1	UP-soybean	NCBI-viridiplantae	8	3		3	1	1	326	37	8.81	4.87	metabolic process;transport	membrane;mitochondrion	catalytic activity;metal ion binding	Pf01786	548077		AOX3	8
564	High	I1J635	Amine oxidase OS=Glycine max OX=3847 GN=100819571 PE=3 SV=1	UP-soybean	NCBI-viridiplantae	6	3		3	3	1	672	75.7	6.06	4.59	metabolic process		catalytic activity;metal ion binding	Pf01179, Pf02727, Pf02728	100819571	GLYMA01G07860	LOC100819571	1	Phenylalanine metabolism; Glycine, serine and threonine metabolism; beta-Alanine metabolism; Biosynthesis of secondary metabolites; Tropane, piperidine and pyridine alkaloid biosynthesis; Tyrosine metabolism; Metabolic pathways; Isoquinoline alkaloid biosynthesis
			Aspartate aminotransferase OS=Glycine max OX=3847 SUM				3
387	High	Q2PMU9	ATP synthase epsilon chain, chloroplastic OS=Glycine max OX=3847 GN=atpE PE=3 SV=1	UP-soybean	NCBI-viridiplantae	34	3		6	3	1	134	14.7	5.54	13.3	metabolic process;transport	membrane	catalytic activity;transporter activity	Pf00401, Pf02823	3989273		atpE		Metabolic pathways; Photosynthesis; Oxidative phosphorylation
538	High	I1J593	Carbonic anhydrase OS=Glycine max OX=3847 GN=100810496 PE=3 SV=1	UP-soybean	NCBI-viridiplantae	13	3		3	2	1	278	30.3	6.4	8.21			catalytic activity;metal ion binding	Pf00484	100810496	GLYMA01G03720	LOC100810496	1	Nitrogen metabolism
504	High	C6SXZ3	CASP-like protein 1D1 OS=Glycine max OX=3847 PE=2 SV=1	UP-soybean	NCBI-viridiplantae	18	3		4	2	1	193	20.8	9.45	7.54		membrane	catalytic activity	Pf04535	100306097		LOC100306097	17
171	High	A0A0R0JQ91	Chlorophyll a-b binding protein, chloroplastic OS=Glycine max OX=3847 GN=100798548 PE=3 SV=1	UP-soybean	NCBI-viridiplantae	17	3		17	2	1	252	27.9	7.44	43.64	metabolic process	membrane		Pf00504	100798548		LOC100798548	6	Photosynthesis - antenna proteins
231	High	A0A0R0K962	Chlorophyll a-b binding protein, chloroplastic OS=Glycine max OX=3847 GN=100802922 PE=3 SV=1	UP-soybean	NCBI-viridiplantae	23	3		12	2	1	252	28	7.42	30.05	metabolic process	membrane		Pf00504	100802922	GLYMA04G33360	LOC100802922	4	Photosynthesis - antenna proteins
517	High	C6SXE1	Cyanate hydratase OS=Glycine max OX=3847 GN=CYN PE=2 SV=1	UP-soybean	NCBI-viridiplantae	22	3		4	3	1	165	18.7	7.49	7.88	metabolic process		catalytic activity;DNA binding	Pf02560	100305967		CYN	10	Nitrogen metabolism
370	High	C6SV68	Cysteine proteinase inhibitor OS=Glycine max OX=3847 GN=GLYMA_14G038200 PE=2 SV=1	UP-soybean	NCBI-viridiplantae	41	3		6	3	1	103	11.4	6.06	11.4	regulation of biological process		enzyme regulator activity;protein binding	Pf00031	548091	GLYMA14G04250	LOC548091; R1	14
361	High	Q02226	Cytochrome c oxidase subunit 2, mitochondrial (Fragment) OS=Glycine max OX=3847 GN=COX2 PE=3 SV=1	UP-soybean	NCBI-viridiplantae	6	3		7	3	1	394	44.3	6.6	11.81	metabolic process;transport	membrane;mitochondrion	catalytic activity;metal ion binding;transporter activity	Pf00116, Pf02790	100782702		LOC100782702	9
608	High	I1LYA4	Eukaryotic translation initiation factor 3 subunit K OS=Glycine max OX=3847 GN=100809546 PE=3 SV=1	UP-soybean	NCBI-viridiplantae	10	3		3	3	1	229	26.2	5.64	4.29	cell organization and biogenesis;metabolic process;regulation of biological process	cytoplasm	RNA binding	Pf03399, Pf10075	100809546	GLYMA13G17450	LOC100809546	13
569	High	I1LEQ8	Fructose-bisphosphate aldolase OS=Glycine max OX=3847 GN=100802732 PE=3 SV=1	UP-soybean	NCBI-viridiplantae	7	3		3	2	1	390	42.5	8.05	1.97	metabolic process		catalytic activity	Pf00274	100802732	GLYMA10G41450	LOC100802732	10	Carbon fixation in photosynthetic organisms; Carbon metabolism; Fructose and mannose metabolism; Glycolysis / Gluconeogenesis; Metabolic pathways; Biosynthesis of amino acids; Biosynthesis of secondary metabolites; Pentose phosphate pathway
560	High	C6T0B7	Glycine cleavage system H protein OS=Glycine max OX=3847 GN=100306654 PE=2 SV=1	UP-soybean	NCBI-viridiplantae	23	3		3	3	1	199	21.9	6.2	4.95	metabolic process	mitochondrion		Pf01597	100306654	GLYMA01G40810	LOC100306654	1	Glycine, serine and threonine metabolism; Metabolic pathways; Biosynthesis of secondary metabolites; Glyoxylate and dicarboxylate metabolism
395	High	A0A0R0EX12	Histone H4 OS=Glycine max OX=3847 GN=100779904 PE=3 SV=1	UP-soybean	NCBI-viridiplantae	19	3		6	3	1	156	17.9	11.36	13.35	cell organization and biogenesis	chromosome;nucleus	DNA binding;protein binding	Pf00125	100779904		LOC100779904	19
461	High	I1MGI7	Importin subunit alpha OS=Glycine max OX=3847 GN=100808498 PE=3 SV=1	UP-soybean	NCBI-viridiplantae	7	3		4	2	1	531	58.6	5.26	9.72	transport	cytoplasm;cytosol;nucleus	protein binding;transporter activity	Pf00514, Pf01602, Pf01749, Pf02985, Pf13513, Pf13646	100808498	GLYMA15G15480	LOC100808498	15
572	High	Q9M6D6	Isoflavone synthase OS=Glycine max OX=3847 GN=ifs1 PE=2 SV=1	UP-soybean	NCBI-viridiplantae	6	3		3	3	1	521	58.9	9.01	6.5	metabolic process	membrane	catalytic activity;metal ion binding	Pf00067	100037450	GLYMA07G32330	IFS1	7	Isoflavonoid biosynthesis; Biosynthesis of secondary metabolites
506	High	C6T750	Late-embryogenesis abundant protein 2 OS=Glycine max OX=3847 GN=100806300 PE=2 SV=1	UP-soybean	NCBI-viridiplantae	10	3		4	2	1	312	34.3	4.89	9.55	response to stimulus	cytosol;Golgi;membrane		Pf03168	100806300	GLYMA20G08680	LEA-2	20
501	High	I1NGD0	Lipoxygenase OS=Glycine max OX=3847 GN=100800451 PE=3 SV=1	UP-soybean	NCBI-viridiplantae	5	3		4	3	1	858	97.9	6.7	7.29	metabolic process		catalytic activity;metal ion binding;protein binding	Pf00305, Pf01477	100800451	GLYMA20G28290	LOC100800451	20	Linoleic acid metabolism
550	High	I1LKP2	Nicalin OS=Glycine max OX=3847 GN=100779713 PE=3 SV=1	UP-soybean	NCBI-viridiplantae	5	3		3	3	1	562	62.6	6.58	6.27	metabolic process;regulation of biological process	membrane		Pf04389, Pf05450	100779713	GLYMA11G18710	LOC100779713	11
92	High	Q0J8R9	Os04g0690800 protein OS=Oryza sativa subsp. japonica OX=39947 GN=Os04g0690800 PE=4 SV=1		NCBI-viridiplantae	13	3		29	2	1	254	26.9	6.21	61.66	transport	membrane	transporter activity	Pf00504	4337500	OS04G0690800	Os04g0690800; LOC4337500	4
234	High	I1M712	Oxygen-evolving enhancer protein 2 OS=Glycine max OX=3847 GN=100784806 PE=4 SV=1	UP-soybean	NCBI-viridiplantae	12	3		12	3	1	264	28.6	7.87	23.89	metabolic process		metal ion binding	Pf01789	100784806	GLYMA14G03560	LOC100784806	14	Photosynthesis; Metabolic pathways
			Phosphate transporter OS=Glycine max OX=3847 SUM				3
490	High	A0A0R4J4K4	Protein DETOXIFICATION OS=Glycine max OX=3847 GN=100795338 PE=3 SV=1	UP-soybean	NCBI-viridiplantae	7	3		4	3	1	504	54.3	6.23	6.33	transport	membrane	transporter activity	Pf01554	100795338	GLYMA12G32010	LOC100795338	12
			Purple acid phosphatase OS=Glycine max OX=3847 SUM				3
545	High	I1N4A4	Thioredoxin OS=Glycine max OX=3847 GN=100527508 PE=3 SV=1	UP-soybean	NCBI-viridiplantae	20	3		3	3	1	133	14.7	5.58	7.24	cellular homeostasis;metabolic process;regulation of biological process;response to stimulus	cytoplasm	antioxidant activity;catalytic activity	Pf00085, Pf03190, Pf13098, Pf13899, Pf13905	100527508	GLYMA18G49040	LOC100527508	18
448	High	I1KUN9	Transmembrane 9 superfamily member OS=Glycine max OX=3847 GN=100800535 PE=3 SV=1	UP-soybean	NCBI-viridiplantae	5	3		5	1	1	585	66.9	7.84	5.84		membrane		Pf02990	100800535	GLYMA08G20100	LOC100800535	8
519	High	I1LTF5	Transmembrane 9 superfamily member OS=Glycine max OX=3847 GN=100808777 PE=3 SV=1	UP-soybean	NCBI-viridiplantae	5	3		4	1	1	584	66.9	7.84	6.41		membrane		Pf02990	100808777	GLYMA12G29120	LOC100808777	12
546	High	I1KSD0	Tubulin alpha chain OS=Glycine max OX=3847 GN=GLYMA_08G115100 PE=3 SV=1	UP-soybean	NCBI-viridiplantae	10	3		3	3	1	450	49.6	5.14	4.65	cell organization and biogenesis		catalytic activity;nucleotide binding;structural molecule activity	Pf00091, Pf03953	100806907	GLYMA08G12140	LOC100806907	8
308	High	A0A0R0ILS3	Uncharacterized protein (Fragment) OS=Glycine max OX=3847 GN=GLYMA_08G0318002 PE=3 SV=1	UP-soybean	NCBI-viridiplantae	17	3		8	1	1	358	38.3	6.09	13.19	metabolic process		catalytic activity;metal ion binding	Pf00675, Pf05193	100799274		LOC100799274	8
570	High	A0A0R0GG37	Uncharacterized protein (Fragment) OS=Glycine max OX=3847 GN=GLYMA_14G0093001 PE=4 SV=1	UP-soybean	NCBI-viridiplantae	13	3		3	3	1	321	35.1	7.4	5.73	metabolic process		catalytic activity	Pf00483, Pf12804	100799431		LOC100799431	14
548	High	A0A0R0KF64	Uncharacterized protein OS=Glycine max OX=3847 GN=100125585 PE=3 SV=1	UP-soybean	NCBI-viridiplantae	8	3		3	3	1	437	47.7	8.44	5.66	metabolic process		catalytic activity;nucleotide binding	Pf00441, Pf02770, Pf02771	100125585		LOC100125585	3
464	High	C6SXB1	Uncharacterized protein OS=Glycine max OX=3847 GN=100305950 PE=2 SV=1	UP-soybean	NCBI-viridiplantae	16	3		4	1	1	254	28.5	9.54	9.75				Pf04755	100305950	GLYMA08G05560	LOC100305950	8
440	High	I1KQY5	Uncharacterized protein OS=Glycine max OX=3847 GN=100306208 PE=4 SV=1	UP-soybean	NCBI-viridiplantae	14	3		5	3	1	195	22	8	10.2		membrane			100306208	GLYMA08G07230	LOC100306208	8
327	High	C6SWF6	Uncharacterized protein OS=Glycine max OX=3847 GN=100499779 PE=2 SV=1	UP-soybean	NCBI-viridiplantae	20	3		8	1	1	189	20.9	4.78	15.52			protein binding	Pf01477, Pf06232	100499779	GLYMA16G32740	LOC100499779	16
562	High	C6SXJ7	Uncharacterized protein OS=Glycine max OX=3847 GN=100499866 PE=2 SV=1	UP-soybean	NCBI-viridiplantae	13	3		3	3	1	220	25.1	6.42	6.51	transport	membrane		Pf01105	100499866	GLYMA20G03930	LOC100499866	20
509	High	C6T175	Uncharacterized protein OS=Glycine max OX=3847 GN=100500269 PE=2 SV=1	UP-soybean	NCBI-viridiplantae	14	3		4	3	1	214	22.7	9.72	2.61		membrane		Pf06549	100500269	GLYMA06G22220	LOC100500269	6
574	High	I1M8K9	Uncharacterized protein OS=Glycine max OX=3847 GN=100527668 PE=4 SV=1	UP-soybean	NCBI-viridiplantae	14	3		3	3	1	232	25.8	6.79	4.82				Pf14290	100527668	GLYMA14G08960	LOC100527668	14
578	High	I1LFD7	Uncharacterized protein OS=Glycine max OX=3847 GN=100775785 PE=4 SV=1	UP-soybean	NCBI-viridiplantae	3	3		3	3	1	1214	134.9	5.55	5.16	metabolic process	nucleus	protein binding;RNA binding	Pf03178, Pf10433	100775785	GLYMA10G43750	LOC100775785	10	Spliceosome
555	High	I1MDY6	Uncharacterized protein OS=Glycine max OX=3847 GN=100776794 PE=4 SV=1	UP-soybean	NCBI-viridiplantae	6	3		3	3	1	562	60.6	9.51	7.41	transport	membrane	transporter activity	Pf00939	100776794	GLYMA15G06110	LOC100776794	15
579	High	I1LEZ1	Uncharacterized protein OS=Glycine max OX=3847 GN=100776865 PE=4 SV=1	UP-soybean	NCBI-viridiplantae	5	3		3	3	1	586	65	8.85	7.02		membrane		Pf06813	100776865	GLYMA10G42330	LOC100776865	10
588	High	K7K9Q0	Uncharacterized protein OS=Glycine max OX=3847 GN=100777531 PE=4 SV=1	UP-soybean	NCBI-viridiplantae	6	3		3	3	1	456	52.1	9.17	5.07	cell organization and biogenesis;transport	endosome		Pf00787, Pf09325	100777531	GLYMA02G36220	LOC100777531	2	Endocytosis
491	High	A0A0R0IU60	Uncharacterized protein OS=Glycine max OX=3847 GN=100777674 PE=3 SV=1	UP-soybean	NCBI-viridiplantae	6	3		4	3	1	592	62.8	6.04	9.11	metabolic process	cytoplasm	nucleotide binding	Pf00118	100777674	GLYMA08G18760	LOC100777674	8	RNA degradation
575	High	A0A0R0F7J1	Uncharacterized protein OS=Glycine max OX=3847 GN=100777724 PE=3 SV=1	UP-soybean	NCBI-viridiplantae	5	3		3	2	1	572	63.7	7.87	4.65	transport	membrane	transporter activity	Pf00854, Pf07690	100777724	GLYMA18G07220	LOC100777724	18
563	High	K7N1N7	Uncharacterized protein OS=Glycine max OX=3847 GN=100777781 PE=4 SV=1	UP-soybean	NCBI-viridiplantae	7	3		3	3	1	618	67.7	5.31	4.26	metabolic process;regulation of biological process;response to stimulus	membrane	catalytic activity;nucleotide binding;receptor activity;signal transducer activity	Pf00069, Pf07714	100777781	GLYMA20G11530	LOC100777781	20	Plant-pathogen interaction
465	High	C6TKB0	Uncharacterized protein OS=Glycine max OX=3847 GN=100780348 PE=2 SV=1	UP-soybean	NCBI-viridiplantae	14	3		4	3	1	272	30.1	8.97	4.49		membrane		Pf13301	100780348	GLYMA16G02440	LOC100780348	16
441	High	A0A0R4J4R5	Uncharacterized protein OS=Glycine max OX=3847 GN=100780806 PE=4 SV=1	UP-soybean	NCBI-viridiplantae	13	3		5	3	1	267	28.4	6.11	13.41	metabolic process		catalytic activity	Pf00106, Pf08659, Pf13561	100780806	GLYMA12G06300	LOC100780806	12	Tropane, piperidine and pyridine alkaloid biosynthesis; Biosynthesis of secondary metabolites; Metabolic pathways
329	High	I1L386	Uncharacterized protein OS=Glycine max OX=3847 GN=100780914 PE=3 SV=1	UP-soybean	NCBI-viridiplantae	25	3		8	1	1	220	24.1	4.59	7.07		membrane		Pf00173	100780914	GLYMA09G25940	LOC100780914	9
352	High	A0A0R0JJ40	Uncharacterized protein OS=Glycine max OX=3847 GN=100783904 PE=4 SV=1	UP-soybean	NCBI-viridiplantae	17	3		7	3	1	194	20.3	9.14	16.57		membrane		Pf06549	100783904	GLYMA06G20240	LOC100783904	6
462	High	K7N401	Uncharacterized protein OS=Glycine max OX=3847 GN=100784044 PE=4 SV=1	UP-soybean	NCBI-viridiplantae	15	3		4	3	1	253	28.4	8.25	10.67		membrane		Pf07343	100784044	GLYMA20G31130	LOC100784044	20
485	High	I1MN14	Uncharacterized protein OS=Glycine max OX=3847 GN=100784113 PE=3 SV=1	UP-soybean	NCBI-viridiplantae	9	3		4	3	1	516	56.4	5.96	5.88	metabolic process		catalytic activity	Pf00026, Pf14541, Pf14543	100784113	GLYMA16G23140	LOC100784113	16
433	High	I1JD85	Uncharacterized protein OS=Glycine max OX=3847 GN=100784153 PE=4 SV=1	UP-soybean	NCBI-viridiplantae	7	3		5	2	1	511	54	8.41	11.68	transport	membrane	transporter activity	Pf00083, Pf07690, Pf13347	100784153	GLYMA02G08260	LOC100784153	2
483	High	I1JNQ2	Uncharacterized protein OS=Glycine max OX=3847 GN=100785248 PE=3 SV=1	UP-soybean	NCBI-viridiplantae	12	3		4	3	1	471	50.6	6.77	8.17	transport	membrane	transporter activity	Pf00083, Pf07690, Pf13347	100785248	GLYMA03G30550	LOC100785248	3
470	High	I1K5F3	Uncharacterized protein OS=Glycine max OX=3847 GN=100785302 PE=4 SV=1	UP-soybean	NCBI-viridiplantae	16	3		4	1	1	256	29.1	9.69	9.82					100785302	GLYMA05G34130	LOC100785302	5
459	High	I1KUC9	Uncharacterized protein OS=Glycine max OX=3847 GN=100787659 PE=4 SV=1	UP-soybean	NCBI-viridiplantae	15	3		4	1	1	280	30.4	6.73	7.56	metabolic process		catalytic activity	Pf00481, Pf07228	100787659	GLYMA08G19090	LOC100787659	8
540	High	I1JN75	Uncharacterized protein OS=Glycine max OX=3847 GN=100788609 PE=4 SV=1	UP-soybean	NCBI-viridiplantae	11	3		3	3	1	371	40.3	6.46	4.92	metabolic process	endoplasmic reticulum;membrane	catalytic activity	Pf03088, Pf08450	100788609	GLYMA03G28580	LOC100788609	3
537	High	I1LPN5	Uncharacterized protein OS=Glycine max OX=3847 GN=100789013 PE=4 SV=1	UP-soybean	NCBI-viridiplantae	11	3		3	1	1	317	36.3	7.4	6.8	metabolic process		catalytic activity	Pf00388	100789013	GLYMA12G03450	LOC100789013	12
591	High	K7KDT9	Uncharacterized protein OS=Glycine max OX=3847 GN=100789148 PE=4 SV=1	UP-soybean	NCBI-viridiplantae	6	3		3	3	1	452	49.6	5.71	5.58	cellular homeostasis;response to stimulus;transport	endoplasmic reticulum;membrane	transporter activity	Pf01988	100789148	GLYMA03G20260	LOC100789148	3
567	High	I1KD99	Uncharacterized protein OS=Glycine max OX=3847 GN=100789568 PE=4 SV=1	UP-soybean	NCBI-viridiplantae	10	3		3	3	1	387	44.3	8.41	6.79				Pf04832, Pf10184	100789568	GLYMA06G24470	LOC100789568	6
400	High	I1LH97	Uncharacterized protein OS=Glycine max OX=3847 GN=100789871 PE=3 SV=1	UP-soybean	NCBI-viridiplantae	7	3		6	3	1	506	55.4	5.14	10.15	transport	membrane	transporter activity	Pf01566	100789871	GLYMA11G05500	LOC100789871	11
499	High	I1LQL6	Uncharacterized protein OS=Glycine max OX=3847 GN=100790239 PE=4 SV=1	UP-soybean	NCBI-viridiplantae	6	3		4	3	1	513	55	8.03	6.74				Pf05368, Pf13460	100790239	GLYMA12G06350	LOC100790239	12
290	High	I1NBL9	Uncharacterized protein OS=Glycine max OX=3847 GN=100791628 PE=3 SV=1	UP-soybean	NCBI-viridiplantae	17	3		9	3	1	219	23	9.16	22.47	regulation of biological process;transport	extracellular	metal ion binding	Pf00190, Pf07883, Pf12973	100791628	GLYMA19G41220	LOC100791628	19
557	High	A0A0R0F726	Uncharacterized protein OS=Glycine max OX=3847 GN=100792104 PE=4 SV=1	UP-soybean	NCBI-viridiplantae	8	3		3	3	1	491	53.8	8.87	6.11	transport	membrane	transporter activity	Pf00083, Pf07690	100792104		LOC100792104	18
590	High	I1KVG4	Uncharacterized protein OS=Glycine max OX=3847 GN=100793646 PE=4 SV=1	UP-soybean	NCBI-viridiplantae	9	3		3	3	1	376	41.8	9.13	6			catalytic activity	Pf00561, Pf12146, Pf12695, Pf12697	100793646	GLYMA08G22840	LOC100793646	8
595	High	I1LNP0	Uncharacterized protein OS=Glycine max OX=3847 GN=100794623 PE=4 SV=1	UP-soybean	NCBI-viridiplantae	9	3		3	2	1	606	69.5	4.87	6.86	transport			Pf00650, Pf03765, Pf13716	100794623	GLYMA12G00390	LOC100794623	12
520	High	A0A0R4J4A9	Uncharacterized protein OS=Glycine max OX=3847 GN=100795325 PE=4 SV=1	UP-soybean	NCBI-viridiplantae	13	3		4	3	1	207	23	7.9	7.21	regulation of biological process;response to stimulus		catalytic activity;nucleotide binding	Pf00025, Pf00071, Pf02421, Pf04670, Pf08477, Pf09439	100795325	GLYMA11G04330	LOC100795325	11
379	High	C6TFJ4	Uncharacterized protein OS=Glycine max OX=3847 GN=100796140 PE=2 SV=1	UP-soybean	NCBI-viridiplantae	21	3		6	2	1	143	15.3	8.13	15.76	transport	membrane	transporter activity	Pf02466	100796140	GLYMA02G33320	LOC100796140	2
427	High	I1JUQ0	Uncharacterized protein OS=Glycine max OX=3847 GN=100796188 PE=4 SV=1	UP-soybean	NCBI-viridiplantae	9	3		5	3	1	422	46.9	5.96	11.62	cell organization and biogenesis;metabolic process		protein binding;structural molecule activity	Pf01399	100796188	GLYMA04G08280	LOC100796188	4
493	High	I1LYR9	Uncharacterized protein OS=Glycine max OX=3847 GN=100799768 PE=4 SV=1	UP-soybean	NCBI-viridiplantae	9	3		4	3	1	326	35.5	9.17	6.6		membrane		Pf11998	100799768	GLYMA13G19160	LOC100799768	13
437	High	A0A0R4J4D4	Uncharacterized protein OS=Glycine max OX=3847 GN=100800071 PE=3 SV=1	UP-soybean	NCBI-viridiplantae	7	3		5	3	1	552	59.4	9.26	10.48	transport	membrane	transporter activity	Pf00083, Pf07690	100800071	GLYMA11G14460	LOC100800071	11
610	High	I1L142	Uncharacterized protein OS=Glycine max OX=3847 GN=100800382 PE=4 SV=2	UP-soybean	NCBI-viridiplantae	4	3		3	3	1	624	69.7	5.82	1.84		membrane	metal ion binding	Pf02225	100800382	GLYMA09G05490	LOC100800382	9
402	High	A0A0R0JU00	Uncharacterized protein OS=Glycine max OX=3847 GN=100801722 PE=4 SV=1	UP-soybean	NCBI-viridiplantae	15	3		5	1	1	282	30.7	7.15	11.59	metabolic process		catalytic activity	Pf00481	100801722	GLYMA05G24410	LOC100801722	5
489	High	I1JZ45	Uncharacterized protein OS=Glycine max OX=3847 GN=100802238 PE=3 SV=2	UP-soybean	NCBI-viridiplantae	9	3		4	3	1	435	47.3	7.85	9.18	metabolic process;response to stimulus	membrane	antioxidant activity;catalytic activity	Pf00141	100802238	GLYMA04G42720	LOC100802238	4
436	High	I1KTG7	Uncharacterized protein OS=Glycine max OX=3847 GN=100802668 PE=3 SV=1	UP-soybean	NCBI-viridiplantae	5	3		5	2	1	585	64.8	7.14	9.19	transport	membrane	transporter activity	Pf00854	100802668	GLYMA08G15670	LOC100802668	8
374	High	A0A0R4J3X7	Uncharacterized protein OS=Glycine max OX=3847 GN=100802679 PE=3 SV=1	UP-soybean	NCBI-viridiplantae	5	3		6	3	1	501	54	5.33	14.01	transport	membrane	transporter activity	Pf00083, Pf07690, Pf13347	100802679	GLYMA08G47630	LOC100802679	8
552	High	I1K169	Uncharacterized protein OS=Glycine max OX=3847 GN=100803659 PE=3 SV=1	UP-soybean	NCBI-viridiplantae	12	3		3	3	1	342	38.1	6.71	2.01	metabolic process	cytoplasm	catalytic activity;nucleotide binding	Pf00069, Pf07714	100803659	GLYMA05G07580	LOC100803659	5
377	High	I1K884	Uncharacterized protein OS=Glycine max OX=3847 GN=100804027 PE=4 SV=1	UP-soybean	NCBI-viridiplantae	9	3		6	3	1	443	49.1	6.1	11.87	metabolic process	membrane	catalytic activity	Pf02450, Pf12695, Pf12697	100804027	GLYMA06G05040	LOC100804027	6	Glycerophospholipid metabolism
496	High	C6TD38	Uncharacterized protein OS=Glycine max OX=3847 GN=100805113 PE=2 SV=1	UP-soybean	NCBI-viridiplantae	17	3		4	1	1	207	22	6.95	5.09	metabolic process	cytoplasm;membrane	catalytic activity;nucleotide binding	Pf00258, Pf03358, Pf12641	100805113	GLYMA07G30750	LOC100805113	7	Biosynthesis of secondary metabolites; Ubiquinone and other terpenoid-quinone biosynthesis
534	High	I1MM97	Uncharacterized protein OS=Glycine max OX=3847 GN=100805316 PE=3 SV=1	UP-soybean	NCBI-viridiplantae	7	3		3	1	1	465	50.5	6.21	9.6	metabolic process		catalytic activity;metal ion binding;nucleotide binding;protein binding	Pf02670, Pf08436, Pf13288	100805316	GLYMA16G10880	LOC100805316; DXR2	16	Metabolic pathways; Terpenoid backbone biosynthesis; Biosynthesis of secondary metabolites
566	High	I1K8H9	Uncharacterized protein OS=Glycine max OX=3847 GN=100805457 PE=4 SV=1	UP-soybean	NCBI-viridiplantae	20	3		3	1	1	143	15.9	9.17	7.77	transport	membrane	transporter activity	Pf04145	100805457	GLYMA06G06000	LOC100805457	6
386	High	A0A0R0EPA1	Uncharacterized protein OS=Glycine max OX=3847 GN=100807883 PE=3 SV=1	UP-soybean	NCBI-viridiplantae	15	3		6	3	1	285	30.5	9.09	16.72	transport	membrane	transporter activity	Pf00230	100807883		LOC100807883	19
589	High	I1MIY4	Uncharacterized protein OS=Glycine max OX=3847 GN=100808323 PE=3 SV=1	UP-soybean	NCBI-viridiplantae	6	3		3	2	1	520	59.7	9.25	4.03	metabolic process	membrane	catalytic activity;metal ion binding	Pf00067	100808323	GLYMA15G39150	LOC100808323	15
559	High	I1J6K4	Uncharacterized protein OS=Glycine max OX=3847 GN=100808526 PE=3 SV=2	UP-soybean	NCBI-viridiplantae	3	3		3	3	1	928	102.9	6.7	6.83	metabolic process		catalytic activity	Pf01055, Pf13802	100808526	GLYMA01G20460	LOC100808526	1
573	High	I1KXE7	Uncharacterized protein OS=Glycine max OX=3847 GN=100809224 PE=4 SV=1	UP-soybean	NCBI-viridiplantae	8	3		3	3	1	570	64.2	4.98	3.74	cellular homeostasis;metabolic process;regulation of biological process	cytoplasm	antioxidant activity;catalytic activity	Pf00085, Pf00578, Pf02630, Pf03107, Pf07649, Pf08534, Pf13098, Pf13899, Pf13905	100809224	GLYMA08G39390	LOC100809224	8
293	High	I1LQM5	Uncharacterized protein OS=Glycine max OX=3847 GN=100809316 PE=3 SV=1	UP-soybean	NCBI-viridiplantae	5	3		9	3	1	560	60.4	9.17	17.75	transport	membrane	transporter activity	Pf00083, Pf07690	100809316	GLYMA12G06380	LOC100809316	12
513	High	I1KNT0	Uncharacterized protein OS=Glycine max OX=3847 GN=100810986 PE=4 SV=1	UP-soybean	NCBI-viridiplantae	7	3		4	3	1	558	60.6	7.18	7.57	metabolic process		catalytic activity	Pf01593, Pf03486, Pf13450	100810986	GLYMA07G40340	LOC100810986	7
542	High	I1K4S4	Uncharacterized protein OS=Glycine max OX=3847 GN=100811130 PE=3 SV=1	UP-soybean	NCBI-viridiplantae	10	3		3	2	1	326	35.2	9.54	6.33	transport	membrane	transporter activity	Pf00153	100811130	GLYMA05G31870	LOC100811130	5
541	High	K7MXK9	Uncharacterized protein OS=Glycine max OX=3847 GN=100811435 PE=4 SV=1	UP-soybean	NCBI-viridiplantae	6	3		3	2	1	692	77.3	7.94	5	metabolic process		catalytic activity	Pf00561, Pf03982, Pf12697	100811435	GLYMA19G27200	LOC100811435	19
535	High	I1JN08	Uncharacterized protein OS=Glycine max OX=3847 GN=100812147 PE=3 SV=1	UP-soybean	NCBI-viridiplantae	7	3		3	3	1	492	56.7	8.18	7.44	metabolic process	membrane	catalytic activity;metal ion binding	Pf00067	100812147	GLYMA03G27770	CYP94D24	3
571	High	I1L8H1	Uncharacterized protein OS=Glycine max OX=3847 GN=100812499 PE=4 SV=2	UP-soybean	NCBI-viridiplantae	8	3		3	3	1	401	44.5	8.43	4.9		cytoplasm	catalytic activity;protein binding	Pf00043, Pf13409, Pf13410, Pf14497	100812499	GLYMA10G04570	LOC100812499	10
599	High	I1L3P2	Uncharacterized protein OS=Glycine max OX=3847 GN=100812838 PE=4 SV=2	UP-soybean	NCBI-viridiplantae	8	3		3	3	1	361	40.6	8.81	6.37	cell growth;cell organization and biogenesis;metabolic process		catalytic activity	Pf00135, Pf07859, Pf10340, Pf12695, Pf12697	100812838	GLYMA09G28590	LOC100812838	9
487	High	I1LG46	Uncharacterized protein OS=Glycine max OX=3847 GN=100813246 PE=4 SV=1	UP-soybean	NCBI-viridiplantae	11	3		4	3	1	227	25.3	6.06	6.97	transport			Pf02136, Pf07366, Pf12680	100813246	GLYMA11G01650	LOC100813246	11
596	High	C6TC09	Uncharacterized protein OS=Glycine max OX=3847 GN=100814672 PE=2 SV=1	UP-soybean	NCBI-viridiplantae	11	3		3	3	1	282	31.5	9.54	6.09		membrane		Pf11833	100814672	GLYMA19G43750	LOC100814672	19
390	High	I1JU26	Uncharacterized protein OS=Glycine max OX=3847 GN=100815028 PE=4 SV=1	UP-soybean	NCBI-viridiplantae	20	3		6	1	1	143	15.8	8.94	14.7	transport	membrane	transporter activity	Pf04145	100815028	GLYMA04G05990	LOC100815028	4
551	High	A0A0R0HEI5	Uncharacterized protein OS=Glycine max OX=3847 GN=100815181 PE=3 SV=1	UP-soybean	NCBI-viridiplantae	6	3		3	3	1	530	58.2	7.09	6.26	metabolic process		catalytic activity	Pf00155, Pf00202	100815181		LOC100815181	11
447	High	C6TAH8	Uncharacterized protein OS=Glycine max OX=3847 GN=100818855 PE=2 SV=1	UP-soybean	NCBI-viridiplantae	11	3		5	3	1	276	29.1	9.11	9.89	transport	membrane		Pf01459	100818855	GLYMA01G40140	LOC100818855	1
439	High	I1MUQ0	Uncharacterized protein OS=Glycine max OX=3847 GN=100819224 PE=3 SV=1	UP-soybean	NCBI-viridiplantae	13	3		5	3	1	253	27.4	6.4	9.73	metabolic process;transport	membrane	catalytic activity;transporter activity	Pf00213	100819224	GLYMA17G13930	LOC100819224	17	Metabolic pathways; Photosynthesis; Oxidative phosphorylation
396	High	I1L925	Uncharacterized protein OS=Glycine max OX=3847 GN=100820314 PE=4 SV=1	UP-soybean	NCBI-viridiplantae	13	3		6	3	1	263	28	4.77	8.06				Pf00314	100816057; 100820314	GLYMA10G06880	LOC100816057; LOC100820314	10
508	High	A0A0R0L5K2	Uncharacterized protein OS=Glycine max OX=3847 GN=GLYMA_01G024600 PE=4 SV=1	UP-soybean	NCBI-viridiplantae	19	3		4	2	1	197	21.7	4.89	9.3		membrane		Pf14159	100499731		LOC100499731	1
558	High	I1J753	Uncharacterized protein OS=Glycine max OX=3847 GN=GLYMA_01G109500 PE=4 SV=1	UP-soybean	NCBI-viridiplantae	15	3		3	3	1	213	23.2	8.16	4.3				Pf04832	100817967	GLYMA01G26970	LOC100817967	1
561	High	K7KDF4	Uncharacterized protein OS=Glycine max OX=3847 GN=GLYMA_03G080200 PE=4 SV=1	UP-soybean	NCBI-viridiplantae	17	3		3	3	1	197	20.9	4.86	6.58					100800588	GLYMA03G13366	LOC100800588	3
510	High	A0A0R0KHH6	Uncharacterized protein OS=Glycine max OX=3847 GN=GLYMA_03G110200 PE=4 SV=1	UP-soybean	NCBI-viridiplantae	13	3		4	1	1	203	22.5	5.27	8.49	regulation of biological process;response to stimulus		catalytic activity;nucleotide binding	Pf00025, Pf00071, Pf01926, Pf04670, Pf08477	100306147	GLYMA03G26090	LOC100306147	3
241	High	A0A0R0KPJ9	Uncharacterized protein OS=Glycine max OX=3847 GN=GLYMA_03G259400 PE=4 SV=1	UP-soybean	NCBI-viridiplantae	19	3		11	3	1	233	25.8	9.76	21.48		membrane		Pf13301
543	High	I1K006	Uncharacterized protein OS=Glycine max OX=3847 GN=GLYMA_05G037500 PE=3 SV=1	UP-soybean	NCBI-viridiplantae	7	3		3	1	1	475	51.6	6.48	8.46	metabolic process		catalytic activity;metal ion binding;nucleotide binding;protein binding	Pf02670, Pf08436, Pf13288	100790607	GLYMA05G02190	DXR1	5
354	High	A0A0R0JZ78	Uncharacterized protein OS=Glycine max OX=3847 GN=GLYMA_05G092300 PE=4 SV=1	UP-soybean	NCBI-viridiplantae	11	3		7	1	1	275	30.4	8.59	13.3	metabolic process;transport		nucleotide binding	Pf00006, Pf00306
358	High	I1L3J0	Uncharacterized protein OS=Glycine max OX=3847 GN=GLYMA_09G151900 PE=4 SV=1	UP-soybean	NCBI-viridiplantae	20	3		7	1	1	187	20.7	4.67	15.5			protein binding	Pf01477, Pf06232	100305526	GLYMA09G27870	LOC100305526	9
554	High	I1LIL5	Uncharacterized protein OS=Glycine max OX=3847 GN=GLYMA_11G095100 PE=3 SV=1	UP-soybean	NCBI-viridiplantae	10	3		3	3	1	340	36.7	8.66	4.32	metabolic process		catalytic activity	Pf00332	547748	GLYMA11G10080	LOC547748; SGLU5	11
549	High	I1LNP2	Uncharacterized protein OS=Glycine max OX=3847 GN=GLYMA_12G001900 PE=4 SV=1	UP-soybean	NCBI-viridiplantae	8	3		3	2	1	424	48.9	5.44	6.53	transport			Pf00650, Pf03765, Pf13716	100804006	GLYMA12G00410	LOC100804006	12
356	High	I1LVX1	Uncharacterized protein OS=Glycine max OX=3847 GN=GLYMA_13G091000 PE=3 SV=1	UP-soybean	NCBI-viridiplantae	9	3		7	3	1	296	33.9	8.65	11.67		membrane		Pf00335	100819507	GLYMA13G01580	LOC100819507	13
594	High	I1M137	Uncharacterized protein OS=Glycine max OX=3847 GN=GLYMA_13G207900 PE=3 SV=1	UP-soybean	NCBI-viridiplantae	8	3		3	3	1	601	64.1	6.11	3.72	metabolic process		catalytic activity	Pf00920	100806689	GLYMA13G27810	LOC100806689	13
243	High	A0A0R0FY49	Uncharacterized protein OS=Glycine max OX=3847 GN=GLYMA_15G088000 PE=3 SV=1	UP-soybean	NCBI-viridiplantae	4	3		11	1	1	641	71.5	7.88	22.78	cell organization and biogenesis		nucleotide binding	Pf00012, Pf06723	100788531		LOC100788531	15
399	High	I1MG74	Uncharacterized protein OS=Glycine max OX=3847 GN=GLYMA_15G133700 PE=3 SV=2	UP-soybean	NCBI-viridiplantae	4	3		6	1	1	937	104.9	7.14	12.63	metabolic process		catalytic activity	Pf01055, Pf13802	100777498	GLYMA15G14150	LOC100777498	15
443	High	I1MLA2	Uncharacterized protein OS=Glycine max OX=3847 GN=GLYMA_16G049000 PE=4 SV=1	UP-soybean	NCBI-viridiplantae	26	3		5	3	1	137	15.1	4.77	10.12				Pf07207	100305960	GLYMA16G05350	LOC100305960	16
512	High	I1L5Z7	V-type proton ATPase subunit OS=Glycine max OX=3847 GN=100800553 PE=3 SV=1	UP-soybean	NCBI-viridiplantae	7	3		4	3	1	351	40.6	4.96	7.5	cellular homeostasis;transport	membrane	catalytic activity;transporter activity	Pf01992	100800553; 100780773	GLYMA18G49110; GLYMA09G37520	LOC100800553; LOC100780773	9; 18	Metabolic pathways; Phagosome; Oxidative phosphorylation
			40S ribosomal protein S21 OS=Glycine max OX=3847 SUM				2
681	High	I1KPH6	6-phosphogluconate dehydrogenase, decarboxylating OS=Glycine max OX=3847 GN=100803740 PE=3 SV=1	UP-soybean	NCBI-viridiplantae	5	2		2	1	1	495	53.7	6.57	4.75	metabolic process		catalytic activity	Pf00393, Pf03446	100803740	GLYMA08G02410	LOC100803740	8	Carbon metabolism; Glutathione metabolism; Biosynthesis of secondary metabolites; Pentose phosphate pathway; Metabolic pathways
705	High	I1MJX0	Acetyltransferase component of pyruvate dehydrogenase complex OS=Glycine max OX=3847 GN=100778218 PE=3 SV=1	UP-soybean	NCBI-viridiplantae	5	2		2	2	1	547	59.6	7.69	4.36	metabolic process	organelle lumen	catalytic activity	Pf00198, Pf00364, Pf02817	100778218	GLYMA16G00590	LOC100778218	16	Carbon metabolism; Pyruvate metabolism; Citrate cycle (TCA cycle); Biosynthesis of secondary metabolites; Glycolysis / Gluconeogenesis; Metabolic pathways
739	High	A0A0P0Y1Y5	Adenosylhomocysteinase (Fragment) OS=Oryza sativa subsp. japonica OX=39947 GN=Os11g0455500 PE=3 SV=1		NCBI-viridiplantae	3	2		2	2	1	515	56.7	7.2	2.28	metabolic process;transport		catalytic activity;nucleotide binding	Pf00670, Pf02254, Pf02826, Pf02882, Pf05221, Pf13241	4350455	OS11G0455500	Os11g0455500; LOC4350455	11
587	High	I1MA57	Aldehyde dehydrogenase OS=Glycine max OX=3847 GN=100778722 PE=3 SV=1	UP-soybean	NCBI-viridiplantae	5	2		3	2	1	496	54	8.98	6.43	metabolic process		catalytic activity	Pf00171	100778722	GLYMA14G24140	LOC100778722	14	Valine, leucine and isoleucine degradation; Arginine and proline metabolism; Glycerolipid metabolism; Metabolic pathways; Ascorbate and aldarate metabolism; Pentose and glucuronate interconversions; Glycolysis / Gluconeogenesis; Histidine metabolism; beta-Alanine metabolism; Fatty acid degradation; Tryptophan metabolism; Lysine degradation; Limonene and pinene degradation; Biosynthesis of seconda…
751	High	I1KB92	Alpha-galactosidase OS=Glycine max OX=3847 GN=100784072 PE=3 SV=1	UP-soybean	NCBI-viridiplantae	4	2		2	2	1	431	47.6	6.24	4.11	metabolic process		catalytic activity	Pf02065	100784072	GLYMA06G14920	LOC100784072	6	Glycerolipid metabolism; Galactose metabolism; Sphingolipid metabolism; Glycosphingolipid biosynthesis - globo and isoglobo series
753	High	I1KBX4	Alpha-mannosidase OS=Glycine max OX=3847 GN=100802094 PE=3 SV=2	UP-soybean	NCBI-viridiplantae	2	2		2	2	1	1012	114.4	6.52	4.59	metabolic process		catalytic activity;metal ion binding	Pf01074, Pf07748, Pf09261	100802094	GLYMA06G17270	LOC100802094	6	Other glycan degradation
500	High	Q43758	Ascorbate peroxidase OS=Glycine max OX=3847 GN=apx1 PE=1 SV=1	UP-soybean	NCBI-viridiplantae	8	2		4	2	1	250	27	5.81	10.47	metabolic process;response to stimulus		antioxidant activity;catalytic activity;metal ion binding	Pf00141	553156	GLYMA11G15680	APX1	11	Glutathione metabolism; Ascorbate and aldarate metabolism
710	High	A0A0R0FQN0	Aspartate aminotransferase OS=Glycine max OX=3847 GN=547792 PE=4 SV=1	UP-soybean	NCBI-viridiplantae	6	2		2	2	1	463	50.6	8.18	2.48	metabolic process		catalytic activity	Pf00155	547792	GLYMA17G33050	LOC547792	17
471	High	Q2PMS9	ATP synthase subunit b, chloroplastic OS=Glycine max OX=3847 GN=atpF PE=3 SV=1	UP-soybean	NCBI-viridiplantae	13	2		4	2	1	185	21.1	8.43	8.75	metabolic process;transport	membrane	nucleotide binding;transporter activity	Pf00430	3989297		atpF		Photosynthesis; Oxidative phosphorylation; Metabolic pathways
713	High	C6SZJ2	ATP synthase subunit d, mitochondrial OS=Glycine max OX=3847 GN=100500032 PE=2 SV=1	UP-soybean	NCBI-viridiplantae	11	2		2	2	1	168	19.9	5.2	1.8	metabolic process;transport	membrane;mitochondrion	catalytic activity;transporter activity	Pf05873	100500032	GLYMA10G35750	LOC100500032	10	Oxidative phosphorylation; Metabolic pathways
669	High	O24174	Betaine aldehyde dehydrogenase 1 OS=Oryza sativa subsp. japonica OX=39947 GN=BADH1 PE=1 SV=1		NCBI-viridiplantae	4	2		2	2	1	505	54.6	7.02	4.56	metabolic process;response to stimulus		catalytic activity	Pf00171	4336081	OS04G0464200	Os04g0464200; LOC4336081	4	Metabolic pathways; Glycine, serine and threonine metabolism
741	High	A0A0R0IAW3	Carboxypeptidase OS=Glycine max OX=3847 GN=100798795 PE=3 SV=1	UP-soybean	NCBI-viridiplantae	5	2		2	2	1	497	54.6	4.97	3.71	metabolic process		catalytic activity	Pf00450	100798795		LOC100798795	9
533	High	K7LQ97	Carboxypeptidase OS=Glycine max OX=3847 GN=100808412 PE=3 SV=1	UP-soybean	NCBI-viridiplantae	7	2		3	2	1	458	51	6.47	7.45	metabolic process		catalytic activity	Pf00450	100808412	GLYMA11G19680	LOC100808412	11
729	High	I1JJ62	Citrate synthase OS=Glycine max OX=3847 GN=100784332 PE=3 SV=1	UP-soybean	NCBI-viridiplantae	4	2		2	2	1	512	56.5	8.72	4.2	metabolic process		catalytic activity	Pf00285	100784332	GLYMA02G45790	LOC100784332	2	Biosynthesis of secondary metabolites; Metabolic pathways; Glyoxylate and dicarboxylate metabolism; Biosynthesis of amino acids; Carbon metabolism; 2-Oxocarboxylic acid metabolism; Citrate cycle (TCA cycle)
724	High	K7M3V5	Coatomer subunit beta' OS=Glycine max OX=3847 GN=100815780 PE=3 SV=1	UP-soybean	NCBI-viridiplantae	2	2		2	2	1	920	104.1	5.07	3.6	transport	cytoplasm;Golgi;membrane	protein binding;structural molecule activity	Pf00400, Pf04053	100815780	GLYMA13G43680	LOC100815780	13
650	High	B7EEW9	Coatomer subunit gamma OS=Oryza sativa subsp. japonica OX=39947 GN=Os03g0227000 PE=2 SV=1		NCBI-viridiplantae	2	2		2	2	1	897	99.9	5.17	5.17	transport	cytoplasm;Golgi;membrane	structural molecule activity	Pf01602, Pf08752	4332129	OS03G0227000	Os03g0227000; LOC4332129	3
733	High	C6TMX6	Cysteine synthase OS=Glycine max OX=3847 GN=100101865 PE=2 SV=1	UP-soybean	NCBI-viridiplantae	8	2		2	2	1	325	34.4	5.63	3.84	metabolic process	cytoplasm	catalytic activity	Pf00291	100101865	GLYMA03G40490	OAS-TL1	3
688	High	A0A0R4J2P9	Cysteine synthase OS=Glycine max OX=3847 GN=100815330 PE=3 SV=1	UP-soybean	NCBI-viridiplantae	6	2		2	2	1	394	41.6	7.31	4.6	metabolic process		catalytic activity	Pf00291	100815330	GLYMA02G15640	LOC100815330	2	Sulfur metabolism; Biosynthesis of secondary metabolites; Cysteine and methionine metabolism; Metabolic pathways; Biosynthesis of amino acids; Carbon metabolism
294	High	K7LWI6	Cytochrome b559 subunit alpha OS=Glycine max OX=3847 GN=GLYMA_12G232700 PE=3 SV=1	UP-soybean	NCBI-viridiplantae	13	2		9	1	1	142	16	5.05	23.22	metabolic process;transport	membrane	metal ion binding	Pf00283, Pf00284, Pf02419		GLYMA12G36132		12
359	High	Q7F2L7	Cytochrome b559 subunit alpha OS=Oryza sativa subsp. japonica OX=39947 GN=psbE PE=3 SV=1		NCBI-viridiplantae	27	2		7	1	1	83	9.4	4.78	16.71	metabolic process;transport	membrane	metal ion binding	Pf00283, Pf00284	3131413	OS03G0659233	psbE	3	Metabolic pathways; Photosynthesis
597	High	I1LF90	Dihydroorotate dehydrogenase (quinone), mitochondrial OS=Glycine max OX=3847 GN=100800054 PE=3 SV=1	UP-soybean	NCBI-viridiplantae	6	2		3	2	1	455	48.3	9.31	7.92	metabolic process	cytoplasm;membrane;mitochondrion	catalytic activity	Pf01180	100800054	GLYMA10G43220	LOC100800054	10	Pyrimidine metabolism; Metabolic pathways
717	High	I1L4R3	Dirigent protein OS=Glycine max OX=3847 GN=100817263 PE=3 SV=1	UP-soybean	NCBI-viridiplantae	15	2		2	2	1	186	20.1	9.33	4.47		extracellular	catalytic activity	Pf03018	100817263	GLYMA09G33140	LOC100817263	9
743	High	C6ZS00	Disease resistance protein/LRR protein-related protein OS=Glycine max OX=3847 GN=100305447 PE=2 SV=1	UP-soybean	NCBI-viridiplantae	5	2		2	2	1	489	53.8	8.44	4.42			protein binding	Pf08263, Pf13855	100305447	GLYMA06G47780	LOC100305447	6
360	High	I1JNR3	Elongation factor Tu OS=Glycine max OX=3847 GN=100791600 PE=3 SV=1	UP-soybean	NCBI-viridiplantae	5	2		7	1	1	454	49.3	6.87	17.17	metabolic process		catalytic activity;nucleotide binding;RNA binding	Pf00009, Pf03143, Pf03144	100791600	GLYMA03G30720	LOC100791600	3
672	High	I1K498	Ferredoxin OS=Glycine max OX=3847 GN=100813636 PE=3 SV=1	UP-soybean	NCBI-viridiplantae	20	2		2	2	1	147	15.8	4.55	2.38	metabolic process;transport		metal ion binding	Pf00111	100813636	GLYMA05G30200	LOC100813636	5	Photosynthesis
404	High	I1JL80	Ferritin OS=Glycine max OX=3847 GN=100778273 PE=3 SV=1	UP-soybean	NCBI-viridiplantae	14	2		5	2	1	259	29.1	6.38	8.1	cellular homeostasis;metabolic process;transport	cytoplasm	catalytic activity;metal ion binding	Pf00210	100778273	GLYMA03G06420	LOC100778273	3
348	High	C7S8C4	Germin-like protein 10 OS=Glycine max OX=3847 GN=100806553 PE=2 SV=1	UP-soybean	NCBI-viridiplantae	20	2		7	2	1	213	22.2	6.52	11.85		extracellular	metal ion binding	Pf00190, Pf07883, Pf12973	100806553	GLYMA15G19510	LOC100806553	15
642	High	A0A0R0F6M9	Glucose-1-phosphate adenylyltransferase OS=Glycine max OX=3847 GN=100792088 PE=3 SV=1	UP-soybean	NCBI-viridiplantae	4	2		2	2	1	523	58.1	8.34	4.45	metabolic process		catalytic activity;nucleotide binding	Pf00483	100792088	GLYMA17G01900	LOC100792088	17	Starch and sucrose metabolism; Metabolic pathways; Biosynthesis of secondary metabolites; Amino sugar and nucleotide sugar metabolism
740	High	I1M170	Glutamine synthetase OS=Glycine max OX=3847 GN=548036 PE=3 SV=1	UP-soybean	NCBI-viridiplantae	4	2		2	2	1	432	47.6	6.87	4.04	metabolic process		catalytic activity;nucleotide binding	Pf00120, Pf03951	548036	GLYMA13G28180	GS-2	13
453	High	I1JMB4	Glyceraldehyde-3-phosphate dehydrogenase OS=Glycine max OX=3847 GN=GLYMA_03G092700 PE=3 SV=1	UP-soybean	NCBI-viridiplantae	4	2		5	1	1	418	44.6	8.5	5.63	metabolic process		catalytic activity;nucleotide binding	Pf00044, Pf02800	100804853	GLYMA03G22790	LOC100804853	3
536	High	I1LB65	Importin subunit alpha OS=Glycine max OX=3847 GN=100789135 PE=3 SV=1	UP-soybean	NCBI-viridiplantae	6	2		3	1	1	532	59	5.38	8.47	transport	cytoplasm;cytosol;nucleus	protein binding;transporter activity	Pf00514, Pf01602, Pf01749, Pf02985, Pf13513, Pf13646	100789135	GLYMA10G29000	LOC100789135	10
742	High	I1LUL9	Ketol-acid reductoisomerase OS=Glycine max OX=3847 GN=100799921 PE=3 SV=1	UP-soybean	NCBI-viridiplantae	5	2		2	1	1	586	63.3	7.3	2.24	metabolic process		catalytic activity;metal ion binding	Pf01450, Pf07991	100799921	GLYMA12G33760	LOC100799921	12	Biosynthesis of amino acids; Metabolic pathways; Pantothenate and CoA biosynthesis; 2-Oxocarboxylic acid metabolism; Biosynthesis of secondary metabolites; Valine, leucine and isoleucine biosynthesis
619	High	Q0H950	Lethal leaf spot 1-like protein OS=Glycine max OX=3847 GN=778121 PE=2 SV=1	UP-soybean	NCBI-viridiplantae	6	2		3	2	1	563	63.6	7.61	3.58	metabolic process		catalytic activity	Pf00355, Pf08417	778121	GLYMA12G08740	LOC778121	12	Biosynthesis of secondary metabolites; Porphyrin and chlorophyll metabolism
680	High	A0A0R4J2L9	Malate dehydrogenase OS=Glycine max OX=3847 GN=GLYMA_02G005500 PE=3 SV=1	UP-soybean	NCBI-viridiplantae	8	2		2	2	1	332	35.4	6.3	3.72	metabolic process		catalytic activity	Pf00056, Pf02866	547963	GLYMA02G00810	LOC547963	2
692	High	I1JKC3	Malic enzyme OS=Glycine max OX=3847 GN=100811081 PE=3 SV=2	UP-soybean	NCBI-viridiplantae	4	2		2	2	1	604	66.6	6.68	2.11	metabolic process	mitochondrion	catalytic activity;metal ion binding;nucleotide binding	Pf00390, Pf03949	100811081	GLYMA03G01680	LOC100811081	3	Carbon metabolism; Carbon fixation in photosynthetic organisms; Pyruvate metabolism; Metabolic pathways
679	High	Q35322	NADH dehydrogenase [ubiquinone] iron-sulfur protein 3 OS=Oryza sativa subsp. japonica OX=39947 GN=NAD9 PE=2 SV=2		NCBI-viridiplantae	13	2		2	2	1	190	23	7.5	3.65	metabolic process;transport	membrane;mitochondrion	catalytic activity	Pf00329
637	High	M1FQK8	NADH dehydrogenase subunit 7 OS=Glycine max OX=3847 GN=nad7 PE=3 SV=1	UP-soybean	NCBI-viridiplantae	6	2		2	1	1	394	44.3	7.59	2.85	metabolic process	mitochondrion	catalytic activity;nucleotide binding	Pf00346	15308597		nad7	MT	Oxidative phosphorylation; Metabolic pathways
646	High	Q8HCQ3	NADH dehydrogenase subunit 7 OS=Oryza sativa subsp. japonica OX=39947 GN=nad7 PE=3 SV=1		NCBI-viridiplantae	5	2		2	1	1	394	44.2	7.05	2.72	metabolic process	mitochondrion	catalytic activity;nucleotide binding	Pf00346	6450198		nad7	MT	Metabolic pathways; Oxidative phosphorylation
673	High	A0A0R4J4Q1	NADPH--cytochrome P450 reductase OS=Glycine max OX=3847 GN=100800640 PE=3 SV=1	UP-soybean	NCBI-viridiplantae	4	2		2	2	1	707	78.3	5.64	4.83	metabolic process	cytoplasm;endoplasmic reticulum;membrane	catalytic activity;nucleotide binding	Pf00175, Pf00258, Pf00667	100800640	GLYMA13G00990	LOC100800640	13
661	High	A0A0P0VBL9	Os01g0899425 protein (Fragment) OS=Oryza sativa subsp. japonica OX=39947 GN=Os01g0899425 PE=4 SV=1		NCBI-viridiplantae	29	2		2	1	1	106	11.8	5.48	4.4	metabolic process		catalytic activity;metal ion binding	Pf00016, Pf00223		OS01G0899425		1
662	High	Q5Z6P4	Os06g0264800 protein OS=Oryza sativa subsp. japonica OX=39947 GN=Os06g0264800 PE=2 SV=1		NCBI-viridiplantae	7	2		2	2	1	156	16.7	9.44	4.47		membrane		Pf14159	4340704	OS06G0264800	Os06g0264800; LOC4340704	6
755	High	B0M1A3	Peroxisomal hydroxypyruvate reductase OS=Glycine max OX=3847 GN=GLYMA_10G281400 PE=2 SV=1	UP-soybean	NCBI-viridiplantae	6	2		2	2	1	386	42.2	7.44	2.19	metabolic process	cytosol	catalytic activity;nucleotide binding	Pf00389, Pf02826	547640	GLYMA10G42800	LOC547640	10
761	High	C0LZ80	Phosphate transporter OS=Glycine max OX=3847 GN=PT13 PE=2 SV=1	UP-soybean	NCBI-viridiplantae	4	2		2	2	1	536	58.6	7.77	3.43	transport	membrane	transporter activity	Pf00083, Pf07690, Pf13347	100792177	GLYMA20G34610	LOC100792177	20
700	High	I1J4I1	Phosphotransferase OS=Glycine max OX=3847 GN=100796995 PE=3 SV=1	UP-soybean	NCBI-viridiplantae	5	2		2	1	1	496	53.6	6.38	4.41	cellular homeostasis;metabolic process	cytosol	catalytic activity;enzyme regulator activity;nucleotide binding	Pf00349, Pf03727	100796995	GLYMA01G01060	LOC100796995	1	Starch and sucrose metabolism; Metabolic pathways; Galactose metabolism; Amino sugar and nucleotide sugar metabolism; Biosynthesis of secondary metabolites; Carbon metabolism; Glycolysis / Gluconeogenesis; Fructose and mannose metabolism
445	High	I1M5D1	PRA1 family protein OS=Glycine max OX=3847 GN=100788152 PE=3 SV=1	UP-soybean	NCBI-viridiplantae	13	2		5	1	1	184	20.3	9.17	10.78	transport	membrane		Pf03208	100788152	GLYMA13G42730	LOC100788152	13
774	High	C6TMF0	PRA1 family protein OS=Glycine max OX=3847 GN=100810725 PE=2 SV=1	UP-soybean	NCBI-viridiplantae	18	2		2	2	1	196	21.7	7.03	1.75	transport	membrane		Pf03208	100810725	GLYMA18G48420	LOC100810725	18
719	High	I1K767	Protein RER1 OS=Glycine max OX=3847 GN=GLYMA_06G012000 PE=3 SV=1	UP-soybean	NCBI-viridiplantae	8	2		2	2	1	198	22.4	9.48	2.41	transport	membrane		Pf03248	100499996	GLYMA06G01410	LOC100499996	6
497	High	A0A0R0HSV6	Protein translocase subunit SecA OS=Glycine max OX=3847 GN=GLYMA_10G137800 PE=3 SV=1	UP-soybean	NCBI-viridiplantae	2	2		4	2	1	1012	114.4	6.49	11.2	transport	membrane	nucleotide binding	Pf00270, Pf01043, Pf07516, Pf07517	100803415		LOC100803415	10
586	High	I1JRD4	Protein YIPF OS=Glycine max OX=3847 GN=100818738 PE=3 SV=1	UP-soybean	NCBI-viridiplantae	6	2		3	2	1	279	30.6	6	7.72		Golgi;membrane	protein binding	Pf04893	100818738	GLYMA03G39850	LOC100818738	3
725	High	G0T433	Purple acid phosphatase OS=Glycine max OX=3847 GN=100807555 PE=2 SV=1	UP-soybean	NCBI-viridiplantae	6	2		2	2	1	464	53.1	6.52	3.98	metabolic process		catalytic activity;metal ion binding	Pf00149, Pf14008	100807555	GLYMA12G01000	LOC100807555; PHYTASE	12
759	High	K7MJI6	Pyruvate, phosphate dikinase OS=Glycine max OX=3847 GN=100786435 PE=3 SV=1	UP-soybean	NCBI-viridiplantae	2	2		2	2	1	950	104.2	6.19	4.05	metabolic process		catalytic activity;metal ion binding;nucleotide binding	Pf00391, Pf01326, Pf02896	100786435	GLYMA17G02371	LOC100786435	17	Carbon fixation in photosynthetic organisms; Carbon metabolism; Pyruvate metabolism; Metabolic pathways
656	High	A0A0R0IUS1	Serine hydroxymethyltransferase OS=Glycine max OX=3847 GN=100305380 PE=3 SV=1	UP-soybean	NCBI-viridiplantae	4	2		2	2	1	572	63.1	7.97	4.26	metabolic process		catalytic activity	Pf00155, Pf00464	100305380		LOC100305380; SHMT	8
728	High	I1NC08	Signal peptidase complex subunit 3 OS=Glycine max OX=3847 GN=GLYMA_19G236500 PE=3 SV=1	UP-soybean	NCBI-viridiplantae	15	2		2	2	1	167	19.2	8.97	3.52	metabolic process;transport		catalytic activity	Pf04573	100499788	GLYMA19G42480	LOC100499788	19
601	High	I1MLC3	Translocon-associated protein subunit beta OS=Glycine max OX=3847 GN=GLYMA_16G050800 PE=3 SV=1	UP-soybean	NCBI-viridiplantae	18	2		3	2	1	194	20.9	9.36	3.64	cell organization and biogenesis;transport	endoplasmic reticulum;membrane		Pf05753	100500066	GLYMA16G05530	LOC100500066	16
627	High	I1KUU6	Transmembrane 9 superfamily member OS=Glycine max OX=3847 GN=100780529 PE=3 SV=1	UP-soybean	NCBI-viridiplantae	4	2		2	1	1	640	73.6	8.22	6.52	transport	membrane		Pf02990, Pf03547	100780529	GLYMA08G20640	LOC100780529	8
757	High	A0A0R0L499	Uncharacterized protein (Fragment) OS=Glycine max OX=3847 GN=GLYMA_02G3109002 PE=4 SV=1	UP-soybean	NCBI-viridiplantae	2	2		2	2	1	922	100.7	5.05	3.72	transport	membrane	transporter activity	Pf02460, Pf03176, Pf12349	100810332		LOC100810332	2
657	High	I1LN47	Uncharacterized protein OS=Glycine max OX=3847 GN=100127420 PE=4 SV=1	UP-soybean	NCBI-viridiplantae	5	2		2	2	1	570	63.4	7.69	4.5	metabolic process		catalytic activity	Pf00890, Pf01266, Pf01593, Pf01946, Pf07992, Pf13450	100127420	GLYMA11G36810	LOC100127420	11	Metabolic pathways; Biosynthesis of secondary metabolites; Carotenoid biosynthesis
708	High	C6SVC8	Uncharacterized protein OS=Glycine max OX=3847 GN=100305501 PE=2 SV=1	UP-soybean	NCBI-viridiplantae	8	2		2	2	1	194	21.5	5.83	3.14				Pf03763, Pf03766	100305501	GLYMA10G38080	LOC100305501	10
695	High	C6SXE8	Uncharacterized protein OS=Glycine max OX=3847 GN=100305973 PE=2 SV=1	UP-soybean	NCBI-viridiplantae	10	2		2	2	1	208	23.1	9.61	4.93		endoplasmic reticulum;membrane		Pf13664	100305973	GLYMA10G01750	LOC100305973	10
618	High	C6SXX5	Uncharacterized protein OS=Glycine max OX=3847 GN=100306088 PE=2 SV=1	UP-soybean	NCBI-viridiplantae	7	2		3	1	1	248	27.6	5.58	0		membrane		Pf04749	100306088	GLYMA08G01990	LOC100306088	8
454	High	C6SVU4	Uncharacterized protein OS=Glycine max OX=3847 GN=100499718 PE=2 SV=1	UP-soybean	NCBI-viridiplantae	9	2		5	2	1	164	17.7	9.7	8.86	metabolic process	membrane		Pf01241	100499718	GLYMA06G48030	LOC100499718	6	Metabolic pathways; Photosynthesis
523	High	C6SW43	Uncharacterized protein OS=Glycine max OX=3847 GN=100499745 PE=2 SV=1	UP-soybean	NCBI-viridiplantae	17	2		4	2	1	139	14.3	9.7	7.91	metabolic process	membrane		Pf04725	100499745	GLYMA08G18510	LOC100499745	8	Metabolic pathways; Photosynthesis
628	High	I1K3L8	Uncharacterized protein OS=Glycine max OX=3847 GN=100499806 PE=4 SV=1	UP-soybean	NCBI-viridiplantae	14	2		2	2	1	230	24.9	5.95	5.83				Pf05755	100499806	GLYMA05G27980	LOC100499806	5
580	High	I1KGN6	Uncharacterized protein OS=Glycine max OX=3847 GN=100499832 PE=4 SV=1	UP-soybean	NCBI-viridiplantae	29	2		3	1	1	150	15.9	9.91	5.87	metabolic process			Pf03244	100499832	GLYMA07G02240	LOC100499832	7
621	High	A0A0R0HR30	Uncharacterized protein OS=Glycine max OX=3847 GN=100500084 PE=4 SV=1	UP-soybean	NCBI-viridiplantae	4	2		3	2	1	433	47	5.62	3.69	metabolic process		catalytic activity;nucleotide binding	Pf00070, Pf04820, Pf07992	100500084	GLYMA0169S00210	LOC100500084	11	Metabolic pathways; Ascorbate and aldarate metabolism
521	High	C6T1C8	Uncharacterized protein OS=Glycine max OX=3847 GN=100500317 PE=2 SV=1	UP-soybean	NCBI-viridiplantae	10	2		4	2	1	214	22.8	9.31	8.43	metabolic process	membrane		Pf02605	100500317	GLYMA18G47710	LOC100500317	18	Metabolic pathways; Photosynthesis
638	High	C6T218	Uncharacterized protein OS=Glycine max OX=3847 GN=100500537 PE=2 SV=1	UP-soybean	NCBI-viridiplantae	19	2		2	2	1	121	13.6	5.11	5.18		membrane	metal ion binding	Pf00173	100500537	GLYMA06G13710	LOC100500537	6
612	High	A0A0R0KIN5	Uncharacterized protein OS=Glycine max OX=3847 GN=100500565 PE=4 SV=1	UP-soybean	NCBI-viridiplantae	7	2		3	2	1	215	23.4	9.77	5.41		membrane			100500565		LOC100500565	4
706	High	C6T2G3	Uncharacterized protein OS=Glycine max OX=3847 GN=100500676 PE=2 SV=1	UP-soybean	NCBI-viridiplantae	9	2		2	2	1	215	24.4	7.09	3.12	transport	membrane		Pf01105	100500676	GLYMA04G43030	LOC100500676	4
609	High	I1JJT2	Uncharacterized protein OS=Glycine max OX=3847 GN=100527418 PE=3 SV=1	UP-soybean	NCBI-viridiplantae	9	2		3	2	1	220	25.4	6.47	5.49	transport	membrane		Pf01105	100527418	GLYMA02G47820	LOC100527418	2
362	High	I1KG00	Uncharacterized protein OS=Glycine max OX=3847 GN=100527672 PE=4 SV=1	UP-soybean	NCBI-viridiplantae	27	2		7	2	1	94	10.2	5.06	9.62		membrane;mitochondrion		Pf04418	100527672	GLYMA06G48350	LOC100527672	6
660	High	I1JGM7	Uncharacterized protein OS=Glycine max OX=3847 GN=100527924 PE=4 SV=1	UP-soybean	NCBI-viridiplantae	5	2		2	2	1	467	51	5.95	5.1					100527924	GLYMA02G36330	LOC100527924	2
547	High	C6TFR5	Uncharacterized protein OS=Glycine max OX=3847 GN=100776789 PE=2 SV=1	UP-soybean	NCBI-viridiplantae	32	2		3	1	1	139	14.9	9.99	6.81	metabolic process			Pf03244	100776789	GLYMA15G01940	LOC100776789	15	Photosynthesis; Metabolic pathways
556	High	K7L5D4	Uncharacterized protein OS=Glycine max OX=3847 GN=100776795 PE=4 SV=1	UP-soybean	NCBI-viridiplantae	9	2		3	1	1	282	30.7	6.64	4.36	metabolic process		catalytic activity	Pf00481	100776795	GLYMA08G07660	LOC100776795	8
655	High	A0A0R0JBY6	Uncharacterized protein OS=Glycine max OX=3847 GN=100777319 PE=4 SV=1	UP-soybean	NCBI-viridiplantae	3	2		2	2	1	724	78.9	9	4.52	metabolic process		catalytic activity	Pf00378, Pf00725, Pf02737	100777319		LOC100777319	7	Fatty acid metabolism; alpha-Linolenic acid metabolism; Fatty acid degradation; Metabolic pathways; Biosynthesis of secondary metabolites
584	High	K7N2A2	Uncharacterized protein OS=Glycine max OX=3847 GN=100777995 PE=4 SV=1	UP-soybean	NCBI-viridiplantae	2	2		3	2	1	864	96.8	5.35	5.99	metabolic process		catalytic activity;protein binding	Pf00168, Pf01764	100777995	GLYMA20G20890	LOC100777995	20
529	High	C6TDZ7	Uncharacterized protein OS=Glycine max OX=3847 GN=100778716 PE=2 SV=1	UP-soybean	NCBI-viridiplantae	7	2		4	1	1	366	40.2	6.19	3.94	metabolic process	vacuole	catalytic activity	Pf00112, Pf08246	100778716	GLYMA06G03050	LOC100778716	6
585	High	I1LA03	Uncharacterized protein OS=Glycine max OX=3847 GN=100779161 PE=4 SV=1	UP-soybean	NCBI-viridiplantae	6	2		3	2	1	426	45.8	10.27	6.24		membrane		Pf01758, Pf13593	100779161	GLYMA10G14310	LOC100779161	10
525	High	I1JT65	Uncharacterized protein OS=Glycine max OX=3847 GN=100779565 PE=3 SV=1	UP-soybean	NCBI-viridiplantae	7	2		4	2	1	366	40.1	6.37	7.19	metabolic process	vacuole	catalytic activity	Pf00112, Pf08246	100779565	GLYMA04G03020	LOC100779565	4
625	High	I1MC31	Uncharacterized protein OS=Glycine max OX=3847 GN=100779976 PE=3 SV=1	UP-soybean	NCBI-viridiplantae	3	2		2	2	1	847	97.3	5.02	5.68	metabolic process;response to stimulus		nucleotide binding;protein binding	Pf00183, Pf02518, Pf13589	100779976	GLYMA14G40320	LOC100779976	14
769	High	K7L0V1	Uncharacterized protein OS=Glycine max OX=3847 GN=100779987 PE=4 SV=1	UP-soybean	NCBI-viridiplantae	1	2		2	2	1	1376	148	6.01	4.04	metabolic process	nucleus	catalytic activity;metal ion binding;nucleotide binding	Pf01116, Pf03446, Pf07005, Pf14833	100779987	GLYMA07G11615	LOC100779987	7
712	High	I1LPD1	Uncharacterized protein OS=Glycine max OX=3847 GN=100781532 PE=4 SV=1	UP-soybean	NCBI-viridiplantae	4	2		2	2	1	429	46.4	7.3	4.63	metabolic process		catalytic activity	Pf00056, Pf00106, Pf01370, Pf01488, Pf03435, Pf05368, Pf13460	100781532	GLYMA12G02430	LOC100781532	12
670	High	I1KM30	Uncharacterized protein OS=Glycine max OX=3847 GN=100781948 PE=4 SV=1	UP-soybean	NCBI-viridiplantae	6	2		2	2	1	449	49.8	8.79	4.32				Pf08263	100781948	GLYMA07G33950	LOC100781948	7
629	High	A0A0R0IPF0	Uncharacterized protein OS=Glycine max OX=3847 GN=100782152 PE=4 SV=1	UP-soybean	NCBI-viridiplantae	22	2		2	2	1	171	19.1	9.58	6.12		membrane			100782152	GLYMA08G20680	LOC100782152	8
674	High	I1JU82	Uncharacterized protein OS=Glycine max OX=3847 GN=100782242 PE=3 SV=1	UP-soybean	NCBI-viridiplantae	2	2		2	1	1	974	109.2	7.44	4.65	metabolic process;regulation of biological process;response to stimulus	cytoplasm	catalytic activity;nucleotide binding;protein binding	Pf00004, Pf00158, Pf02861, Pf03962, Pf07724, Pf07728, Pf08598, Pf10431, Pf13191, Pf13401	100782242	GLYMA04G06610	LOC100782242	4
684	High	I1M2T3	Uncharacterized protein OS=Glycine max OX=3847 GN=100782454 PE=3 SV=1	UP-soybean	NCBI-viridiplantae	4	2		2	1	1	537	61.6	8.27	3.87	metabolic process	membrane	catalytic activity;metal ion binding	Pf00067	100782454	GLYMA13G33690	LOC100782454	13
630	High	I1N1Z5	Uncharacterized protein OS=Glycine max OX=3847 GN=100782744 PE=4 SV=1	UP-soybean	NCBI-viridiplantae	7	2		2	1	1	329	34.9	9.11	5.61	metabolic process		catalytic activity	Pf00107, Pf01370, Pf08240, Pf13602	100782744	GLYMA18G32900	LOC100782744	18
583	High	I1LDP2	Uncharacterized protein OS=Glycine max OX=3847 GN=100784533 PE=4 SV=1	UP-soybean	NCBI-viridiplantae	8	2		3	2	1	249	27.9	8.92	6.64		membrane			100784533	GLYMA10G37770	LOC100784533	10
701	High	A0A0R4J4E1	Uncharacterized protein OS=Glycine max OX=3847 GN=100784881 PE=3 SV=1	UP-soybean	NCBI-viridiplantae	7	2		2	2	1	293	31.7	10.14	4.11	metabolic process	membrane	catalytic activity	Pf01066	100784881	GLYMA10G44090	LOC100784881	10	Glycerophospholipid metabolism; Metabolic pathways
782	High	I1KAV1	Uncharacterized protein OS=Glycine max OX=3847 GN=100785130 PE=4 SV=1	UP-soybean	NCBI-viridiplantae	2	2		2	2	1	871	96.6	4.73	4.17	transport	cytoplasm;membrane;nucleus	protein binding;transporter activity	Pf03810, Pf13513	100785130	GLYMA06G13620	LOC100785130	6	RNA transport
689	High	I1M3C1	Uncharacterized protein OS=Glycine max OX=3847 GN=100785668 PE=3 SV=1	UP-soybean	NCBI-viridiplantae	7	2		2	1	1	298	34	9.29	4.99	cell organization and biogenesis;metabolic process	ribosome	RNA binding;structural molecule activity	Pf00861, Pf14204	100785668	GLYMA13G35580	LOC100785668	13	Ribosome
752	High	C6TN86	Uncharacterized protein OS=Glycine max OX=3847 GN=100785795 PE=2 SV=1	UP-soybean	NCBI-viridiplantae	7	2		2	2	1	351	38.3	6	1.63		membrane		Pf06999	100785795	GLYMA19G10120	LOC100785795	19
781	High	I1MUE6	Uncharacterized protein OS=Glycine max OX=3847 GN=100786252 PE=4 SV=1	UP-soybean	NCBI-viridiplantae	6	2		2	2	1	293	31.2	9.26	1.84		membrane		Pf01940	100786252	GLYMA17G12920	LOC100786252	17
644	High	I1L4W3	Uncharacterized protein OS=Glycine max OX=3847 GN=100786257 PE=3 SV=1	UP-soybean	NCBI-viridiplantae	3	2		2	2	1	661	73.1	7.49	3.46	metabolic process	cytosol	catalytic activity;nucleotide binding	Pf01293	100786257	GLYMA09G33650	LOC100786257	9	Biosynthesis of secondary metabolites; Metabolic pathways; Glycolysis / Gluconeogenesis; Carbon fixation in photosynthetic organisms; Citrate cycle (TCA cycle); Carbon metabolism; Pyruvate metabolism
515	High	I1JZN0	Uncharacterized protein OS=Glycine max OX=3847 GN=100786514 PE=4 SV=1	UP-soybean	NCBI-viridiplantae	13	2		4	1	1	280	29.8	8.09	7.39	metabolic process	cytosol	catalytic activity;metal ion binding	Pf00834	100786514	GLYMA05G00910	LOC100786514	5	Carbon fixation in photosynthetic organisms; Pentose and glucuronate interconversions; Biosynthesis of amino acids; Carbon metabolism; Pentose phosphate pathway; Metabolic pathways; Biosynthesis of secondary metabolites
631	High	I1KG22	Uncharacterized protein OS=Glycine max OX=3847 GN=100787805 PE=3 SV=1	UP-soybean	NCBI-viridiplantae	3	2		2	1	1	801	84.8	5.94	5.42	transport	membrane	catalytic activity;transporter activity	Pf03030	100787805	GLYMA07G00350	LOC100787805	7
711	High	I1KL32	Uncharacterized protein OS=Glycine max OX=3847 GN=100788347 PE=3 SV=1	UP-soybean	NCBI-viridiplantae	5	2		2	2	1	391	42.8	8.07	4.35	metabolic process	cytoplasm	catalytic activity;nucleotide binding;protein binding	Pf01118, Pf02774, Pf13460	100788347	GLYMA07G29630	LOC100788347	7	2-Oxocarboxylic acid metabolism; Biosynthesis of amino acids; Biosynthesis of secondary metabolites; Metabolic pathways; Arginine biosynthesis
764	High	I1K6G0	Uncharacterized protein OS=Glycine max OX=3847 GN=100788490 PE=4 SV=1	UP-soybean	NCBI-viridiplantae	7	2		2	1	1	258	28.8	6.15	2.48		membrane		Pf04749	100788490	GLYMA05G37590	LOC100788490	5
516	High	C6TFF7	Uncharacterized protein OS=Glycine max OX=3847 GN=100788713 PE=2 SV=1	UP-soybean	NCBI-viridiplantae	21	2		4	2	1	168	19	6.29	8.49	response to stimulus	membrane		Pf04749	100788713	GLYMA15G01990	LOC100788713; GMFWL8	15
754	High	A0A0R0IPJ5	Uncharacterized protein OS=Glycine max OX=3847 GN=100789077 PE=4 SV=1	UP-soybean	NCBI-viridiplantae	5	2		2	2	1	466	51.3	6.57	3.37	metabolic process		catalytic activity	Pf01546, Pf07687	100789077		LOC100789077	8
685	High	K7MHL9	Uncharacterized protein OS=Glycine max OX=3847 GN=100789079 PE=4 SV=1	UP-soybean	NCBI-viridiplantae	4	2		2	2	1	697	78.1	8.02	5.15	metabolic process		catalytic activity;nucleotide binding	Pf03109	100789079	GLYMA16G27500	LOC100789079	16
577	High	K7M2R0	Uncharacterized protein OS=Glycine max OX=3847 GN=100789384 PE=3 SV=1	UP-soybean	NCBI-viridiplantae	11	2		3	2	1	322	36.3	5.78	7.06		cytoplasm		Pf04117	100789384	GLYMA13G37543	LOC100789384	13	Peroxisome
737	High	I1J4B5	Uncharacterized protein OS=Glycine max OX=3847 GN=100789438 PE=4 SV=1	UP-soybean	NCBI-viridiplantae	5	2		2	2	1	462	51	6.68	4.22	metabolic process	membrane	catalytic activity	Pf00884, Pf01663	100789438	GLYMA01G00560	LOC100789438	1
698	High	I1JJ78	Uncharacterized protein OS=Glycine max OX=3847 GN=100789468 PE=4 SV=1	UP-soybean	NCBI-viridiplantae	4	2		2	2	1	519	59.2	5.68	2.25					100789468	GLYMA02G45930	LOC100789468	2
611	High	I1LSB5	Uncharacterized protein OS=Glycine max OX=3847 GN=100789879 PE=3 SV=1	UP-soybean	NCBI-viridiplantae	5	2		3	1	1	576	62.7	7.28	4.6	metabolic process		catalytic activity	Pf01450, Pf07991	100789879	GLYMA12G14420	LOC100789879	12	Biosynthesis of amino acids; 2-Oxocarboxylic acid metabolism; Pantothenate and CoA biosynthesis; Biosynthesis of secondary metabolites; Valine, leucine and isoleucine biosynthesis; Metabolic pathways
702	High	K7LMR2	Uncharacterized protein OS=Glycine max OX=3847 GN=100791277 PE=4 SV=1	UP-soybean	NCBI-viridiplantae	7	2		2	2	1	416	45	9.45	4.02		membrane		Pf01758, Pf13593	100791277	GLYMA11G03100	LOC100791277	11
709	High	I1KC98	Uncharacterized protein OS=Glycine max OX=3847 GN=100791331 PE=4 SV=1	UP-soybean	NCBI-viridiplantae	7	2		2	2	1	290	32.4	8.84	4.09				Pf00581	100791331	GLYMA06G18510	LOC100791331	6
735	High	I1KTD4	Uncharacterized protein OS=Glycine max OX=3847 GN=100791893 PE=4 SV=2	UP-soybean	NCBI-viridiplantae	4	2		2	2	1	480	54.7	8.19	3.83	metabolic process	cytoplasm;proteasome	protein binding	Pf01399	100791893	GLYMA08G15340	LOC100791893	8	Proteasome
714	High	A0A0R0FA73	Uncharacterized protein OS=Glycine max OX=3847 GN=100792997 PE=3 SV=1	UP-soybean	NCBI-viridiplantae	8	2		2	2	1	267	29.8	7.53	4.28	metabolic process		catalytic activity	Pf01625	100792997		LOC100792997	18
607	High	I1LNL7	Uncharacterized protein OS=Glycine max OX=3847 GN=100793024 PE=4 SV=1	UP-soybean	NCBI-viridiplantae	10	2		3	2	1	184	20.3	5.47	5.44			protein binding	Pf01477	100793024	GLYMA11G38220	LOC100793024	11
699	High	I1L2T0	Uncharacterized protein OS=Glycine max OX=3847 GN=100793489 PE=4 SV=1	UP-soybean	NCBI-viridiplantae	7	2		2	2	1	376	41.3	6.46	3.96		membrane		Pf08450, Pf11949	100793489	GLYMA09G21020	LOC100793489	9
514	High	I1JJA3	Uncharacterized protein OS=Glycine max OX=3847 GN=100794568 PE=4 SV=1	UP-soybean	NCBI-viridiplantae	6	2		4	1	1	528	59.5	6.8	9.64	cell organization and biogenesis;metabolic process;regulation of biological process;response to stimulus	cytoplasm;nucleus	catalytic activity;metal ion binding;nucleotide binding;protein binding;structural molecule activity	Pf00036, Pf00069, Pf04554, Pf07714, Pf13202, Pf13405, Pf13499, Pf13833	100794568	GLYMA02G46070	LOC100794568	2	Plant-pathogen interaction
598	High	I1KV08	Uncharacterized protein OS=Glycine max OX=3847 GN=100794691 PE=3 SV=1	UP-soybean	NCBI-viridiplantae	5	2		3	1	1	505	54.4	6.21	6.52	metabolic process	membrane	catalytic activity;metal ion binding	Pf00675, Pf05193	100794691	GLYMA08G21380	LOC100794691	8
675	High	I1LKU1	Uncharacterized protein OS=Glycine max OX=3847 GN=100794780 PE=3 SV=1	UP-soybean	NCBI-viridiplantae	6	2		2	2	1	527	57	5.8	4.89	metabolic process	cytoplasm	nucleotide binding;protein binding	Pf00118	100794780	GLYMA11G19220	LOC100794780	11
636	High	I1K053	Uncharacterized protein OS=Glycine max OX=3847 GN=100794996 PE=4 SV=1	UP-soybean	NCBI-viridiplantae	11	2		2	2	1	208	23.2	9.19	5.29	response to stimulus;transport	membrane			100794996	GLYMA05G02690	LOC100794996	5
568	High	I1MEH3	Uncharacterized protein OS=Glycine max OX=3847 GN=100795029 PE=4 SV=1	UP-soybean	NCBI-viridiplantae	6	2		3	2	1	513	56.6	5.96	7.02	metabolic process	cytoplasm;membrane	catalytic activity;metal ion binding	Pf01979, Pf07969, Pf13147, Pf13594	100795029	GLYMA15G07910	LOC100795029	15	Purine metabolism; Metabolic pathways
397	High	A0A0R0KJC6	Uncharacterized protein OS=Glycine max OX=3847 GN=100795112 PE=4 SV=1	UP-soybean	NCBI-viridiplantae	23	2		6	2	1	82	8.4	4.48	9.71					100795112		LOC100795112	3
446	High	I1KWM4	Uncharacterized protein OS=Glycine max OX=3847 GN=100795222 PE=4 SV=1	UP-soybean	NCBI-viridiplantae	5	2		5	2	1	466	50.3	8.12	12.17	transport	membrane	transporter activity	Pf01490, Pf03222	100795222	GLYMA08G28190	LOC100795222	8
738	High	I1KVH4	Uncharacterized protein OS=Glycine max OX=3847 GN=100795759 PE=4 SV=1	UP-soybean	NCBI-viridiplantae	2	2		2	2	1	1133	124.6	7.11	3.86	regulation of biological process		protein binding	Pf00400, Pf10607	100795759	GLYMA08G22910	LOC100795759	8
648	High	I1KL72	Uncharacterized protein OS=Glycine max OX=3847 GN=100796791 PE=3 SV=1	UP-soybean	NCBI-viridiplantae	3	2		2	1	1	677	72.4	6.04	4.01	cell organization and biogenesis;metabolic process		nucleotide binding;protein binding	Pf00012, Pf06723	100796791	GLYMA07G30290	LOC100796791	7	Protein processing in endoplasmic reticulum; Endocytosis; Spliceosome
682	High	I1L4Z3	Uncharacterized protein OS=Glycine max OX=3847 GN=100797009 PE=4 SV=1	UP-soybean	NCBI-viridiplantae	8	2		2	2	1	280	29.8	6.15	4.39			RNA binding	Pf00076, Pf14259	100797009	GLYMA09G33960	LOC100797009	9
687	High	I1N411	Uncharacterized protein OS=Glycine max OX=3847 GN=100797043 PE=4 SV=2	UP-soybean	NCBI-viridiplantae	5	2		2	2	1	443	50	6.05	3.6	metabolic process		catalytic activity	Pf02450, Pf05990	100797043	GLYMA18G47970	LOC100797043	18
731	High	I1MDY5	Uncharacterized protein OS=Glycine max OX=3847 GN=100797867 PE=4 SV=1	UP-soybean	NCBI-viridiplantae	3	2		2	2	1	524	57.2	6.25	2.55		cytoplasm	catalytic activity	Pf01979, Pf04909, Pf13147, Pf13594	100797867	GLYMA15G06100	LOC100797867	15	beta-Alanine metabolism; Pantothenate and CoA biosynthesis; Metabolic pathways; Pyrimidine metabolism
771	High	A0A0R0IJV1	Uncharacterized protein OS=Glycine max OX=3847 GN=100798978 PE=4 SV=1	UP-soybean	NCBI-viridiplantae	5	2		2	2	1	349	36.9	8.27	3.84		membrane		Pf11891	100798978	GLYMA09G40830	LOC100798978	9
452	High	I1JJB5	Uncharacterized protein OS=Glycine max OX=3847 GN=100799149 PE=4 SV=1	UP-soybean	NCBI-viridiplantae	5	2		5	2	1	464	50.5	9.23	11.1	metabolic process		catalytic activity	Pf00198, Pf00364	100799149	GLYMA02G46200	LOC100799149	2	Lysine degradation; Biosynthesis of secondary metabolites; Citrate cycle (TCA cycle); Carbon metabolism; Metabolic pathways
727	High	A0A0R0GFI8	Uncharacterized protein OS=Glycine max OX=3847 GN=100799433 PE=3 SV=1	UP-soybean	NCBI-viridiplantae	2	2		2	2	1	1133	125.7	5.47	4.12	metabolic process	membrane	catalytic activity;nucleotide binding	Pf00899, Pf02134, Pf09358, Pf10585	100799433		LOC100799433	14
668	High	K7L6P2	Uncharacterized protein OS=Glycine max OX=3847 GN=100799825 PE=3 SV=1	UP-soybean	NCBI-viridiplantae	8	2		2	1	1	326	35.2	9.47	4.25	transport	membrane	transporter activity	Pf00153	100799825	GLYMA08G15150	LOC100799825	8
605	High	I1LV40	Uncharacterized protein OS=Glycine max OX=3847 GN=100799923 PE=4 SV=1	UP-soybean	NCBI-viridiplantae	6	2		3	2	1	364	39.2	8.48	4.97	metabolic process		catalytic activity	Pf00107, Pf08240, Pf13602	100799923	GLYMA12G35620	LOC100799923	12
748	High	I1JIU4	Uncharacterized protein OS=Glycine max OX=3847 GN=100800203 PE=4 SV=1	UP-soybean	NCBI-viridiplantae	6	2		2	1	1	321	35.8	5.02	3.75	response to stimulus			Pf03168	100800203	GLYMA02G44540	LOC100800203	2
772	High	I1M7A6	Uncharacterized protein OS=Glycine max OX=3847 GN=100800674 PE=4 SV=1	UP-soybean	NCBI-viridiplantae	6	2		2	2	1	273	30.4	9.58	1.69		membrane		Pf03168	100800674	GLYMA14G04580	LOC100800674	14
604	High	I1KQQ8	Uncharacterized protein OS=Glycine max OX=3847 GN=100801060 PE=3 SV=1	UP-soybean	NCBI-viridiplantae	5	2		3	2	1	519	57.3	8.81	1.93	transport	membrane	transporter activity	Pf00083, Pf07690	100801060	GLYMA08G06420	LOC100801060	8
451	High	K7M3S0	Uncharacterized protein OS=Glycine max OX=3847 GN=100801386 PE=3 SV=1	UP-soybean	NCBI-viridiplantae	2	2		5	1	1	1487	168.2	8.35	10.54	transport	membrane	catalytic activity;nucleotide binding;transporter activity	Pf00005, Pf01061, Pf08370, Pf12698, Pf13304, Pf14510	100801386	GLYMA13G43140	LOC100801386	13
593	High	I1LII3	Uncharacterized protein OS=Glycine max OX=3847 GN=100801856 PE=3 SV=1	UP-soybean	NCBI-viridiplantae	4	2		3	2	1	501	53.3	6.37	6.66	transport	membrane	transporter activity	Pf00083, Pf07690	100801856	GLYMA11G09770	LOC100801856	11
544	High	I1L8N6	Uncharacterized protein OS=Glycine max OX=3847 GN=100802026 PE=4 SV=1	UP-soybean	NCBI-viridiplantae	6	2		3	2	1	442	50	5.78	4.7		membrane		Pf06814	100802026	GLYMA10G05370	LOC100802026	10
664	High	A0A0R4J5Z8	Uncharacterized protein OS=Glycine max OX=3847 GN=100802039 PE=3 SV=1	UP-soybean	NCBI-viridiplantae	2	2		2	2	1	763	84.2	6.37	4.03	metabolic process		catalytic activity;metal ion binding	Pf01717, Pf08267	100802039	GLYMA19G29180	LOC100802039	19	Cysteine and methionine metabolism; Biosynthesis of secondary metabolites; Biosynthesis of amino acids; Selenocompound metabolism; Metabolic pathways
600	High	I1LMA5	Uncharacterized protein OS=Glycine max OX=3847 GN=100802040 PE=3 SV=1	UP-soybean	NCBI-viridiplantae	4	2		3	2	1	747	81.3	6.7	6.31	metabolic process	membrane	catalytic activity	Pf00111, Pf00384, Pf09326, Pf10588, Pf13510	100802040	GLYMA11G33480	LOC100802040	11	Oxidative phosphorylation; Metabolic pathways
635	High	I1K5M9	Uncharacterized protein OS=Glycine max OX=3847 GN=100802789 PE=3 SV=1	UP-soybean	NCBI-viridiplantae	4	2		2	2	1	582	63.5	5.53	3.84	metabolic process;response to stimulus	cytosol	catalytic activity;metal ion binding	Pf00408, Pf02878, Pf02879, Pf02880	100802789	GLYMA05G34790	LOC100802789	5	Purine metabolism; Glycolysis / Gluconeogenesis; Starch and sucrose metabolism; Pentose phosphate pathway; Metabolic pathways; Galactose metabolism; Biosynthesis of secondary metabolites; Amino sugar and nucleotide sugar metabolism
715	High	I1JFW6	Uncharacterized protein OS=Glycine max OX=3847 GN=100803239 PE=3 SV=1	UP-soybean	NCBI-viridiplantae	12	2		2	2	1	204	22.7	9.48	3.97	cell organization and biogenesis;metabolic process	ribosome	RNA binding;structural molecule activity	Pf00177	100803239	GLYMA02G26840	LOC100803239	2	Ribosome
667	High	C6TAB7	Uncharacterized protein OS=Glycine max OX=3847 GN=100803287 PE=2 SV=1	UP-soybean	NCBI-viridiplantae	6	2		2	1	1	357	40.5	5.78	4.76	metabolic process	cytosol;Golgi	catalytic activity	Pf03214	100803287	GLYMA19G04240	LOC100803287	19	Amino sugar and nucleotide sugar metabolism
647	High	I1LP25	Uncharacterized protein OS=Glycine max OX=3847 GN=100803466 PE=4 SV=1	UP-soybean	NCBI-viridiplantae	7	2		2	2	1	411	45.7	9.7	4.69		membrane			100803466	GLYMA12G01610	LOC100803466	12
641	High	I1L5K0	Uncharacterized protein OS=Glycine max OX=3847 GN=100803927 PE=4 SV=1	UP-soybean	NCBI-viridiplantae	2	2		2	2	1	1148	124.9	5.31	4.98			protein binding	Pf00400, Pf12931	100803927	GLYMA09G36050	LOC100803927	9
686	High	I1M2K9	Uncharacterized protein OS=Glycine max OX=3847 GN=100804559 PE=3 SV=1	UP-soybean	NCBI-viridiplantae	3	2		2	1	1	674	72.4	5.87	1.92	cell organization and biogenesis;metabolic process		nucleotide binding;protein binding	Pf00012, Pf06723	100804559	GLYMA13G32790	LOC100804559	13	Protein processing in endoplasmic reticulum; Endocytosis; Spliceosome
527	High	I1KYY6	Uncharacterized protein OS=Glycine max OX=3847 GN=100804604 PE=4 SV=1	UP-soybean	NCBI-viridiplantae	5	2		4	2	1	417	43.9	9.83	7.9		membrane		Pf01758, Pf13593	100804604	GLYMA08G45790	LOC100804604	8
677	High	C6TKV3	Uncharacterized protein OS=Glycine max OX=3847 GN=100804632 PE=2 SV=1	UP-soybean	NCBI-viridiplantae	7	2		2	2	1	424	46.1	5.96	4.68	metabolic process	cytoplasm	catalytic activity	Pf01180	100804632	GLYMA09G30320	LOC100804632	9	beta-Alanine metabolism; Pantothenate and CoA biosynthesis; Metabolic pathways; Pyrimidine metabolism
640	High	I1MVH2	Uncharacterized protein OS=Glycine max OX=3847 GN=100804985 PE=4 SV=1	UP-soybean	NCBI-viridiplantae	6	2		2	2	1	513	58.6	5.66	3.89	metabolic process	membrane	catalytic activity	Pf00561, Pf05577, Pf12695, Pf12697	100804985	GLYMA17G16950	LOC100804985	17
603	High	I1L617	Uncharacterized protein OS=Glycine max OX=3847 GN=100804988 PE=4 SV=1	UP-soybean	NCBI-viridiplantae	3	2		3	2	1	558	59.5	7.62	6.64	transport	membrane	transporter activity	Pf00324, Pf13520, Pf13906	100804988	GLYMA09G37700	LOC100804988	9
658	High	I1MGH2	Uncharacterized protein OS=Glycine max OX=3847 GN=100805839 PE=4 SV=1	UP-soybean	NCBI-viridiplantae	3	2		2	2	1	775	84	8.15	2.67	metabolic process		catalytic activity	Pf00933, Pf01915, Pf14310	100805839	GLYMA15G15370	LOC100805839	15
691	High	I1LJH2	Uncharacterized protein OS=Glycine max OX=3847 GN=100805941 PE=3 SV=1	UP-soybean	NCBI-viridiplantae	4	2		2	2	1	462	52	5.36	4.83	metabolic process		catalytic activity;metal ion binding	Pf02401	100805941	GLYMA11G12870	LOC100805941	11	Biosynthesis of secondary metabolites; Metabolic pathways; Terpenoid backbone biosynthesis
654	High	I1KZJ0	Uncharacterized protein OS=Glycine max OX=3847 GN=100807267 PE=3 SV=1	UP-soybean	NCBI-viridiplantae	5	2		2	2	1	439	47.9	6.21	4.59	metabolic process	cytoplasm	catalytic activity	Pf00923	100807267	GLYMA08G47790	LOC100807267	8	Biosynthesis of amino acids; Carbon metabolism; Metabolic pathways; Biosynthesis of secondary metabolites; Pentose phosphate pathway
518	High	C6TBU5	Uncharacterized protein OS=Glycine max OX=3847 GN=100807450 PE=2 SV=1	UP-soybean	NCBI-viridiplantae	9	2		4	2	1	268	30	9.35	9.22		membrane		Pf12046	100807450	GLYMA16G26340	LOC100807450	16
401	High	K7MIH4	Uncharacterized protein OS=Glycine max OX=3847 GN=100807452 PE=3 SV=1	UP-soybean	NCBI-viridiplantae	17	2		6	1	1	222	24.2	4.64	5.46		membrane		Pf00173	100807452	GLYMA16G31873	LOC100807452	16
524	High	I1KP22	Uncharacterized protein OS=Glycine max OX=3847 GN=100807801 PE=4 SV=1	UP-soybean	NCBI-viridiplantae	3	2		4	2	1	580	63.8	5.74	7.58	regulation of biological process		protein binding	Pf00168, Pf07002, Pf10138	100807801	GLYMA08G01020	LOC100807801	8
721	High	I1N8C6	Uncharacterized protein OS=Glycine max OX=3847 GN=100808073 PE=4 SV=1	UP-soybean	NCBI-viridiplantae	4	2		2	2	1	563	60.8	5.39	4.11	metabolic process	membrane	catalytic activity	Pf02163	100808073	GLYMA19G29390	LOC100808073	19
723	High	I1KG32	Uncharacterized protein OS=Glycine max OX=3847 GN=100808668 PE=4 SV=1	UP-soybean	NCBI-viridiplantae	7	2		2	2	1	276	30.6	6.77	4.72				Pf04755	100808668	GLYMA07G00410	LOC100808668	7
690	High	I1NFF6	Uncharacterized protein OS=Glycine max OX=3847 GN=100808975 PE=4 SV=1	UP-soybean	NCBI-viridiplantae	3	2		2	2	1	591	65	8.68	5.02		membrane		Pf06813	100808975	GLYMA20G24700	LOC100808975	20
659	High	I1KLC9	Uncharacterized protein OS=Glycine max OX=3847 GN=100809915 PE=4 SV=1	UP-soybean	NCBI-viridiplantae	3	2		2	2	1	580	65.2	7.65	4.73	metabolic process		catalytic activity;metal ion binding	Pf00036, Pf00070, Pf07992, Pf13202, Pf13405	100809915	GLYMA07G30920	LOC100809915	7
697	High	K7MRQ5	Uncharacterized protein OS=Glycine max OX=3847 GN=100810206 PE=4 SV=1	UP-soybean	NCBI-viridiplantae	8	2		2	2	1	311	34.9	6.37	5.35				Pf04601	100810206	GLYMA18G16821	LOC100810206	18
592	High	I1KDG6	Uncharacterized protein OS=Glycine max OX=3847 GN=100810430 PE=3 SV=1	UP-soybean	NCBI-viridiplantae	4	2		3	2	1	540	58.7	9.45	4.3	transport	membrane		Pf00344	100810430	GLYMA06G30020	LOC100810430	6	Protein processing in endoplasmic reticulum; Phagosome; Protein export
606	High	A0A0R0LF34	Uncharacterized protein OS=Glycine max OX=3847 GN=100810831 PE=3 SV=1	UP-soybean	NCBI-viridiplantae	2	2		3	2	1	522	57.2	9.07	5.9	transport	membrane	transporter activity	Pf00083, Pf07690	100810831	GLYMA01G44930	LOC100810831	1
602	High	I1KGH6	Uncharacterized protein OS=Glycine max OX=3847 GN=100810990 PE=3 SV=1	UP-soybean	NCBI-viridiplantae	5	2		3	1	1	505	54.4	6.27	6.19	metabolic process	membrane	catalytic activity;metal ion binding	Pf00675, Pf05193	100810990	GLYMA07G01720	LOC100810990	7
726	High	I1LMW7	Uncharacterized protein OS=Glycine max OX=3847 GN=100812517 PE=4 SV=1	UP-soybean	NCBI-viridiplantae	9	2		2	2	1	289	32.6	5.16	3.76	cell organization and biogenesis;transport	membrane	protein binding	Pf14938	100812517	GLYMA11G35820	LOC100812517; GMSNAP11	11
676	High	I1NJA3	Uncharacterized protein OS=Glycine max OX=3847 GN=100812918 PE=3 SV=1	UP-soybean	NCBI-viridiplantae	6	2		2	2	1	632	68.7	6.8	2.56	metabolic process		catalytic activity	Pf00682, Pf08502	100812918	GLYMA20G38950	LOC100812918	20
652	High	C6TNF9	Uncharacterized protein OS=Glycine max OX=3847 GN=100813980 PE=2 SV=1	UP-soybean	NCBI-viridiplantae	6	2		2	2	1	360	39.1	9.38	4.64	metabolic process		catalytic activity	Pf00070, Pf07992, Pf13241, Pf13434, Pf13454	100813980	GLYMA12G09940	LOC100813980	12
639	High	A0A0R0FAD6	Uncharacterized protein OS=Glycine max OX=3847 GN=100814603 PE=4 SV=1	UP-soybean	NCBI-viridiplantae	6	2		2	2	1	462	51.2	9.04	5.2	metabolic process;regulation of biological process		catalytic activity	Pf05669	100814603	GLYMA17G10890	LOC100814603	17	Terpenoid backbone biosynthesis; Porphyrin and chlorophyll metabolism; Metabolic pathways; Biosynthesis of secondary metabolites
750	High	I1KJ35	Uncharacterized protein OS=Glycine max OX=3847 GN=100814740 PE=3 SV=1	UP-soybean	NCBI-viridiplantae	3	2		2	2	1	515	58.7	8.97	3.58	metabolic process		catalytic activity	Pf00232	100814740	GLYMA07G11310	LOC100814740	7	Phenylpropanoid biosynthesis; Starch and sucrose metabolism; Cyanoamino acid metabolism; Biosynthesis of secondary metabolites; Metabolic pathways
613	High	I1KJP8	Uncharacterized protein OS=Glycine max OX=3847 GN=100814741 PE=4 SV=1	UP-soybean	NCBI-viridiplantae	7	2		3	1	1	285	31.4	6.25	5.98		membrane		Pf03647	100814741	GLYMA07G14780	LOC100814741	7
663	High	I1MQH0	Uncharacterized protein OS=Glycine max OX=3847 GN=100814953 PE=4 SV=1	UP-soybean	NCBI-viridiplantae	3	2		2	2	1	702	77.6	8.72	4.51	transport	membrane	transporter activity	Pf03169	100814953	GLYMA16G33840	LOC100814953	16
671	High	I1KHZ4	Uncharacterized protein OS=Glycine max OX=3847 GN=100817746 PE=3 SV=1	UP-soybean	NCBI-viridiplantae	7	2		2	1	1	298	33.9	9.23	5.04	cell organization and biogenesis;metabolic process	ribosome	RNA binding;structural molecule activity	Pf00861, Pf14204	100817746	GLYMA07G06580	LOC100817746	7	Ribosome
582	High	I1MTV4	Uncharacterized protein OS=Glycine max OX=3847 GN=100817791 PE=4 SV=1	UP-soybean	NCBI-viridiplantae	13	2		3	1	1	280	29.9	7.85	4.39	metabolic process	cytosol	catalytic activity;metal ion binding	Pf00834	100817791	GLYMA17G10990	LOC100817791	17
696	High	I1L8U0	Uncharacterized protein OS=Glycine max OX=3847 GN=100819272 PE=3 SV=1	UP-soybean	NCBI-viridiplantae	7	2		2	2	1	265	29.8	5.88	4.68	cell organization and biogenesis;transport	membrane	protein binding	Pf05739	100819272	GLYMA10G05870	LOC100819272	10	SNARE interactions in vesicular transport
734	High	I1M5N7	Uncharacterized protein OS=Glycine max OX=3847 GN=100820573 PE=4 SV=1	UP-soybean	NCBI-viridiplantae	6	2		2	2	1	434	49.1	5.91	2.31	metabolic process	cytosol	catalytic activity;nucleotide binding	Pf00485	100820573	GLYMA13G43820	LOC100820573	13	Biosynthesis of secondary metabolites; Glyoxylate and dicarboxylate metabolism; Carbon metabolism; Glycine, serine and threonine metabolism; Glycerolipid metabolism; Metabolic pathways
649	High	I1LC89	Uncharacterized protein OS=Glycine max OX=3847 GN=547471 PE=4 SV=1	UP-soybean	NCBI-viridiplantae	4	2		2	2	1	594	66.4	9.1	4.25	transport	membrane	transporter activity	Pf00854	547471	GLYMA10G32750	NRT1-3	10
732	High	I1L1Q3	Uncharacterized protein OS=Glycine max OX=3847 GN=547734 PE=3 SV=1	UP-soybean	NCBI-viridiplantae	7	2		2	1	1	406	45.1	7.2	2.35	metabolic process;response to stimulus	vacuole	catalytic activity	Pf00112, Pf03051, Pf08246	547734	GLYMA09G08100	LOC547734	9
693	High	A0A0R0F1N7	Uncharacterized protein OS=Glycine max OX=3847 GN=547859 PE=3 SV=1	UP-soybean	NCBI-viridiplantae	4	2		2	2	1	709	78.6	7.83	4.17	metabolic process		catalytic activity	Pf01039, Pf03255	547859		ACCA-1	18
703	High	I1JFW4	Uncharacterized protein OS=Glycine max OX=3847 GN=732619 PE=4 SV=1	UP-soybean	NCBI-viridiplantae	5	2		2	2	1	389	43.3	9.73	5.29		membrane	catalytic activity	Pf01040	732619	GLYMA02G26820	LOC100802713; VTE2-2	2
553	High	C6TK46	Uncharacterized protein OS=Glycine max OX=3847 GN=732659 PE=2 SV=1	UP-soybean	NCBI-viridiplantae	7	2		3	2	1	395	42.9	9.47	7.15	transport	membrane	transporter activity	Pf00892, Pf03151	732659	GLYMA02G25290	LOC732659	2; 8
511	High	A0A0R0LNW3	Uncharacterized protein OS=Glycine max OX=3847 GN=GLYMA_01G223200 PE=4 SV=1	UP-soybean	NCBI-viridiplantae	6	2		4	1	1	528	59.9	7.15	9.78	metabolic process		catalytic activity;metal ion binding;nucleotide binding	Pf00036, Pf00069, Pf07714, Pf13202, Pf13405, Pf13499, Pf13833	100808536		LOC100808536	1
651	High	I1JEI0	Uncharacterized protein OS=Glycine max OX=3847 GN=GLYMA_02G120900 PE=4 SV=2	UP-soybean	NCBI-viridiplantae	6	2		2	1	1	368	41.5	5.97	4.96	metabolic process	cytosol;Golgi	catalytic activity	Pf03214	100809983	GLYMA02G13330	LOC100809983	2
678	High	I1JFJ9	Uncharacterized protein OS=Glycine max OX=3847 GN=GLYMA_02G156800 PE=3 SV=1	UP-soybean	NCBI-viridiplantae	9	2		2	2	1	297	31.9	7.05	4.66				Pf00139	732576	GLYMA02G18090	LOC732576	2
507	High	K7KIV9	Uncharacterized protein OS=Glycine max OX=3847 GN=GLYMA_04G082300 PE=4 SV=1	UP-soybean	NCBI-viridiplantae	14	2		4	1	1	203	23.2	9.32	10.53			catalytic activity	Pf09736, Pf14249	100809310	GLYMA04G08740	LOC100809310	4
718	High	I1JV52	Uncharacterized protein OS=Glycine max OX=3847 GN=GLYMA_04G093400 PE=4 SV=1	UP-soybean	NCBI-viridiplantae	7	2		2	2	1	283	30.9	6.28	4.38				Pf02893	100794961	GLYMA04G09920	LOC100794961	4
634	High	I1K480	Uncharacterized protein OS=Glycine max OX=3847 GN=GLYMA_05G166800 PE=4 SV=1	UP-soybean	NCBI-viridiplantae	8	2		2	2	1	342	38.1	5.47	4.43			protein binding	Pf09976, Pf13414, Pf13424, Pf13432, Pf14559	547618	GLYMA05G30040	SHOOT1	5
653	High	I1KG13	Uncharacterized protein OS=Glycine max OX=3847 GN=GLYMA_07G000300 PE=4 SV=1	UP-soybean	NCBI-viridiplantae	5	2		2	2	1	461	51.3	8.16	4.49	metabolic process	membrane	catalytic activity	Pf03007, Pf06974	100807246	GLYMA07G00220	LOC100807246	7
749	High	I1L377	Uncharacterized protein OS=Glycine max OX=3847 GN=GLYMA_09G139200 PE=4 SV=1	UP-soybean	NCBI-viridiplantae	8	2		2	2	1	206	22.5	5.82	4.59				Pf03763, Pf03766	100500457	GLYMA09G25800	LOC100500457	9
449	High	A0A0R0HXE9	Uncharacterized protein OS=Glycine max OX=3847 GN=GLYMA_10G042000 PE=4 SV=1	UP-soybean	NCBI-viridiplantae	20	2		5	2	1	172	18.7	9.99	9.14	metabolic process			Pf02427	100811078		LOC100811078	10
645	High	A0A0R0I7Q2	Uncharacterized protein OS=Glycine max OX=3847 GN=GLYMA_10G298000 PE=4 SV=1	UP-soybean	NCBI-viridiplantae	3	2		2	2	1	1157	127.8	5.68	5.32	metabolic process		catalytic activity;nucleotide binding	Pf00686, Pf01326	100783273		LOC100783273	10
722	High	A0A0R0HC62	Uncharacterized protein OS=Glycine max OX=3847 GN=GLYMA_11G047400 PE=3 SV=1	UP-soybean	NCBI-viridiplantae	14	2		2	2	1	184	20.4	8.43	3.93	regulation of biological process;response to stimulus		catalytic activity;nucleotide binding;protein binding;signal transducer activity	Pf00025, Pf00071, Pf00503, Pf01926, Pf04670, Pf08477, Pf09439	100499793	GLYMA11G05080	LOC100499793	11
632	High	I1MHG0	Uncharacterized protein OS=Glycine max OX=3847 GN=GLYMA_15G177800 PE=3 SV=1	UP-soybean	NCBI-viridiplantae	9	2		2	1	1	354	39	6.83	4.68	metabolic process;response to stimulus	vacuole	catalytic activity	Pf00112, Pf03051, Pf08246	100170694	GLYMA15G19580	LOC100170694	15
581	High	A0A0R0FVX1	Uncharacterized protein OS=Glycine max OX=3847 GN=GLYMA_16G008600 PE=3 SV=1	UP-soybean	NCBI-viridiplantae	5	2		3	2	1	515	58.6	7.37	6.95	metabolic process	membrane	catalytic activity;metal ion binding	Pf00067	100790480		LOC100790480	16
720	High	I1N123	Uncharacterized protein OS=Glycine max OX=3847 GN=GLYMA_18G114900 PE=4 SV=1	UP-soybean	NCBI-viridiplantae	7	2		2	2	1	265	28.4	7.87	3.71	metabolic process		metal ion binding	Pf01789	100781848	GLYMA18G14410	LOC100781848	18
526	High	I1N5Q9	Uncharacterized protein OS=Glycine max OX=3847 GN=GLYMA_19G007800 PE=4 SV=1	UP-soybean	NCBI-viridiplantae	5	2		4	2	1	431	45.6	7.11	8.83	metabolic process		catalytic activity;protein binding	Pf00089, Pf13180, Pf13365	100783304	GLYMA19G01060	LOC100783304	19
495	High	A0A0R0EI26	Uncharacterized protein OS=Glycine max OX=3847 GN=GLYMA_19G047800 PE=4 SV=1	UP-soybean	NCBI-viridiplantae	8	2		4	2	1	313	35.3	8.95	5.05	metabolic process;regulation of biological process	membrane;nucleus	DNA binding	Pf00249, Pf14108	102661810		LOC102661810	19
576	High	A0A0R0EIS1	Uncharacterized protein OS=Glycine max OX=3847 GN=GLYMA_20G060000 PE=4 SV=1	UP-soybean	NCBI-viridiplantae	7	2		3	2	1	333	37.7	9.5	6.1		membrane			100804721		LOC100804721	20
530	High	I1NFX4	Uncharacterized protein OS=Glycine max OX=3847 GN=GLYMA_20G129100 PE=4 SV=1	UP-soybean	NCBI-viridiplantae	8	2		4	2	1	284	30	10.04	4.1		membrane		Pf12263	100807031	GLYMA20G26500	LOC100807031	20
665	High	I1NGA5	Uncharacterized protein OS=Glycine max OX=3847 GN=GLYMA_20G141900 PE=4 SV=1	UP-soybean	NCBI-viridiplantae	6	2		2	2	1	336	37.8	9.25	4.66	metabolic process	membrane	catalytic activity	Pf04756	100793228	GLYMA20G27980	LOC100793228	20
326	High	A0A0R0EBS2	Uncharacterized protein OS=Glycine max OX=3847 GN=GLYMA_20G158300 PE=4 SV=1	UP-soybean	NCBI-viridiplantae	9	2		8	2	1	231	24.9	6.89	16.09	metabolic process;transport	membrane		Pf03188	100306179	GLYMA20G29750	LOC100306179	20
430	High	A0A0R0E481	Uncharacterized protein OS=Glycine max OX=3847 GN=GLYMA_U017000 PE=4 SV=1	UP-soybean	NCBI-viridiplantae	7	2		5	1	1	393	42.5	9	11.04		membrane		Pf11891	100801687		LOC100801687	11
694	High	G0Z354	Violaxanthin de-epoxidase 1 OS=Glycine max OX=3847 GN=100816085 PE=2 SV=1	UP-soybean	NCBI-viridiplantae	4	2		2	2	1	498	56.6	7.03	3.72	metabolic process		catalytic activity	Pf07137	100816085	GLYMA03G41420	LOC100816085	3	Carotenoid biosynthesis; Metabolic pathways; Biosynthesis of secondary metabolites
704	High	A0A0R0G0K3	V-type proton ATPase subunit H OS=Glycine max OX=3847 GN=GLYMA_16G142600 PE=3 SV=1	UP-soybean	NCBI-viridiplantae	7	2		2	2	1	448	51	6.93	1.8	transport		catalytic activity;protein binding;transporter activity	Pf03224, Pf11698	100788723		LOC100788723	16
955	High	A0A0R0G3G4	40S ribosomal protein S12 OS=Glycine max OX=3847 GN=100500093 PE=3 SV=1	UP-soybean	NCBI-viridiplantae	6	1		1	1	1	147	15.8	6.07	2.47	metabolic process	ribosome	structural molecule activity	Pf01248	100500093		LOC100500093	15
957	High	C6SWG4	40S ribosomal protein S21 OS=Glycine max OX=3847 GN=100817753 PE=2 SV=1	UP-soybean	NCBI-viridiplantae	13	1		1	1	1	82	9.2	7.39	1.77	metabolic process	ribosome	structural molecule activity	Pf01249	100817753	GLYMA15G15800	LOC100817753	15	Ribosome
947	High	A0A0R0FDV1	4-hydroxy-4-methyl-2-oxoglutarate aldolase OS=Glycine max OX=3847 GN=100500691 PE=3 SV=1	UP-soybean	NCBI-viridiplantae	7	1		1	1	1	166	17.8	5.31	1.83	regulation of biological process		catalytic activity;enzyme regulator activity;metal ion binding	Pf03737	100500691	GLYMA18G47760	LOC100500691	18
981	High	P49158	Acetyl-coenzyme A carboxylase carboxyl transferase subunit beta, chloroplastic OS=Glycine max OX=3847 GN=accD PE=2 SV=3	UP-soybean	NCBI-viridiplantae	2	1		1	1	1	432	49	4.96	2.08	metabolic process		catalytic activity;metal ion binding;nucleotide binding	Pf01039	3989306		accD		Fatty acid biosynthesis; Propanoate metabolism; Metabolic pathways; Carbon metabolism; Fatty acid metabolism; Biosynthesis of secondary metabolites; Pyruvate metabolism
888	High	Q10MD1	Adenylosuccinate lyase OS=Oryza sativa subsp. japonica OX=39947 GN=Os03g0313600 PE=2 SV=1		NCBI-viridiplantae	2	1		1	1	1	543	60.1	6.2	2.6	metabolic process		catalytic activity	Pf00206, Pf08328	4332642	OS03G0313600	Os03g0313600; LOC4332642	3	Metabolic pathways; Alanine, aspartate and glutamate metabolism; Biosynthesis of secondary metabolites; Purine metabolism
838	High	C5HU39	AIR12 OS=Glycine max OX=3847 GN=100305350 PE=2 SV=1	UP-soybean	NCBI-viridiplantae	5	1		1	1	1	244	25.6	7.5	2.26		membrane		Pf04526	100305350	GLYMA03G22260	LOC100305350; AIR12	3
996	High	Q9SEH8	alpha-1,2-Mannosidase OS=Glycine max OX=3847 GN=Man1 PE=2 SV=1	UP-soybean	NCBI-viridiplantae	2	1		1	1	1	578	65.3	6.64	1.62	metabolic process	endoplasmic reticulum;membrane	catalytic activity;metal ion binding	Pf01532	547540	GLYMA08G23730	MAN1	8	Protein processing in endoplasmic reticulum; N-Glycan biosynthesis; Metabolic pathways
799	Medium	I1KNF5	Aminomethyltransferase OS=Glycine max OX=3847 GN=100778188 PE=3 SV=1	UP-soybean	NCBI-viridiplantae	2	1		2	1	1	407	44.3	8.46	3.73	metabolic process	mitochondrion	catalytic activity	Pf01571, Pf08669	100778188	GLYMA07G39190	LOC100778188	7	Glyoxylate and dicarboxylate metabolism; Biosynthesis of secondary metabolites; Carbon metabolism; Metabolic pathways; One carbon pool by folate; Glycine, serine and threonine metabolism
805	High	A0A0R0HSU1	Ammonium transporter OS=Glycine max OX=3847 GN=100796502 PE=3 SV=1	UP-soybean	NCBI-viridiplantae	4	1		1	1	1	500	53.3	7.3	4.07	transport	membrane	transporter activity	Pf00909	100796502	GLYMA10G26690	LOC100796502	10
873	High	A0A0R0I9M4	Annexin OS=Glycine max OX=3847 GN=GLYMA_09G171600 PE=3 SV=1	UP-soybean	NCBI-viridiplantae	3	1		1	1	1	317	35.5	8.76	2.56			metal ion binding	Pf00191		GLYMA09G30190		9
1008	High	O49046	Arginase OS=Glycine max OX=3847 GN=AG1 PE=2 SV=1	UP-soybean	NCBI-viridiplantae	4	1		1	1	1	350	38.6	6.38	1.8	metabolic process		catalytic activity;metal ion binding	Pf00491	547994		AG1	3	Metabolic pathways; Arginine biosynthesis; Arginine and proline metabolism; Biosynthesis of amino acids; Biosynthesis of secondary metabolites
963	High	A0A0R0JTF7	Aspartate aminotransferase OS=Glycine max OX=3847 GN=547813 PE=4 SV=1	UP-soybean	NCBI-viridiplantae	2	1		1	1	1	427	47.5	8.28	2.23	metabolic process		catalytic activity	Pf00155	547813	GLYMA06G42830	LOC547813	6	2-Oxocarboxylic acid metabolism; Alanine, aspartate and glutamate metabolism; Carbon metabolism; Tyrosine metabolism; Phenylalanine, tyrosine and tryptophan biosynthesis; Cysteine and methionine metabolism; Isoquinoline alkaloid biosynthesis; Phenylalanine metabolism; Arginine biosynthesis; Carbon fixation in photosynthetic organisms; Biosynthesis of secondary metabolites; Metabolic pathways; Arg…
624	Medium	M1FIU8	ATPase subunit 8 OS=Glycine max OX=3847 GN=atp8 PE=4 SV=1	UP-soybean	NCBI-viridiplantae	4	1		3	1	1	160	18.3	9.73	5.19	transport	membrane;mitochondrion	catalytic activity;transporter activity	Pf02326, Pf06449	15308626		atp8	MT	Oxidative phosphorylation; Metabolic pathways; Photosynthesis
991	High	I1NBX9	ATP-dependent Clp protease proteolytic subunit OS=Glycine max OX=3847 GN=100818038 PE=3 SV=1	UP-soybean	NCBI-viridiplantae	3	1		1	1	1	327	36	8.88	2.22	metabolic process		catalytic activity	Pf00574	100818038	GLYMA19G42180	LOC100818038	19
1005	High	K7MY99	Calcium-transporting ATPase OS=Glycine max OX=3847 GN=100783489 PE=3 SV=1	UP-soybean	NCBI-viridiplantae	2	1		1	1	1	1035	113.4	6.02	1.94	transport	membrane	catalytic activity;metal ion binding;nucleotide binding;protein binding;transporter activity	Pf00122, Pf00689, Pf00690, Pf00702, Pf12515, Pf12710, Pf13246	100783489	GLYMA19G31771	LOC100783489	19
839	High	I1MT17	Carboxypeptidase OS=Glycine max OX=3847 GN=100783242 PE=3 SV=2	UP-soybean	NCBI-viridiplantae	2	1		1	1	1	460	52	8.5	2.51	metabolic process;regulation of biological process;response to stimulus	vacuole	catalytic activity	Pf00450	100783242	GLYMA17G08090	LOC100783242	17
911	High	C6T1Z6	CASP-like protein 4D1 OS=Glycine max OX=3847 PE=2 SV=1	UP-soybean	NCBI-viridiplantae	5	1		1	1	1	169	18.2	5.15	2.1		membrane		Pf04535	100500517	GLYMA02G10230	LOC100500517	2
616	High	K7MXL0	CASP-like protein OS=Glycine max OX=3847 GN=102659722 PE=3 SV=1	UP-soybean	NCBI-viridiplantae	5	1		3	1	1	197	21.7	9.1	7.13		membrane	catalytic activity	Pf04535	102659722	GLYMA19G27220	LOC102659722	19
872	High	I1LIG9	CDP-diacylglycerol--inositol 3-phosphatidyltransferase OS=Glycine max OX=3847 GN=100797963 PE=3 SV=1	UP-soybean	NCBI-viridiplantae	5	1		1	1	1	227	25.7	8.5	2.72	metabolic process	Golgi;membrane	catalytic activity	Pf01066	100797963	GLYMA11G09660	LOC100797963	11	Inositol phosphate metabolism; Phosphatidylinositol signaling system; Glycerophospholipid metabolism; Metabolic pathways
826	High	I1MHH7	Chlorophyll a-b binding protein, chloroplastic OS=Glycine max OX=3847 GN=100812066 PE=3 SV=1	UP-soybean	NCBI-viridiplantae	6	1		1	1	1	260	28.9	5.44	2.9	metabolic process;response to stimulus	membrane		Pf00504	100812066	GLYMA15G19810	LOC100812066	15	Photosynthesis - antenna proteins
1003	High	I1L1S1	Chlorophyll a-b binding protein, chloroplastic OS=Glycine max OX=3847 GN=GLYMA_09G071400 PE=3 SV=1	UP-soybean	NCBI-viridiplantae	6	1		1	1	1	260	28.9	5.44	1.62	metabolic process;response to stimulus	membrane		Pf00504	100800374	GLYMA09G08260	LOC100800374	9
953	High	Q53PC7	Coatomer subunit beta-1 OS=Oryza sativa subsp. japonica OX=39947 GN=Os11g0174000 PE=2 SV=1		NCBI-viridiplantae	1	1		1	1	1	953	105.4	5.87	1.98	transport	cytoplasm;Golgi;membrane	structural molecule activity	Pf01602, Pf07718, Pf14806	4349913	OS11G0174000	Os11g0174000; LOC4349913	11
866	High	C6TGT0	Coatomer subunit epsilon OS=Glycine max OX=3847 GN=547992 PE=2 SV=1	UP-soybean	NCBI-viridiplantae	5	1		1	1	1	290	32.3	5.57	1.78	transport	cytoplasm;Golgi;membrane	protein binding;structural molecule activity	Pf04733, Pf13414, Pf14559	547992	GLYMA09G03500	COPE2	9
531	High	P0C524	Cytochrome b OS=Oryza sativa subsp. japonica OX=39947 GN=MT-CYB PE=2 SV=1		NCBI-viridiplantae	2	1		4	1	1	397	44.9	7.64	8.19	metabolic process;transport	membrane;mitochondrion	catalytic activity;metal ion binding;transporter activity	Pf00032, Pf00033, Pf13631	6450178		cob	MT	Oxidative phosphorylation; Metabolic pathways
797	Medium	P0C401	Cytochrome b559 subunit beta OS=Oryza sativa subsp. japonica OX=39947 GN=psbF PE=3 SV=1		NCBI-viridiplantae	21	1		2	1	1	39	4.5	10.74	0	metabolic process;transport	membrane	metal ion binding	Pf00283	3131414; 29141386	OS03G0659266	psbF	3	Metabolic pathways; Photosynthesis
988	High	I1MFP5	Cytochrome b561 and DOMON domain-containing protein OS=Glycine max OX=3847 GN=100818119 PE=4 SV=1	UP-soybean	NCBI-viridiplantae	5	1		1	1	1	406	43.9	9.61	1.67	metabolic process;transport	membrane		Pf03188, Pf04526	100818119	GLYMA15G12240	LOC100818119	15
974	High	C6SZG8	Cytochrome b-c1 complex subunit 6 OS=Glycine max OX=3847 GN=100500024 PE=2 SV=1	UP-soybean	NCBI-viridiplantae	16	1		1	1	1	69	8.1	7.66	2.12	metabolic process;transport	membrane;mitochondrion	catalytic activity;transporter activity	Pf02320	100500024	GLYMA08G19380	LOC100500024	8	Oxidative phosphorylation; Metabolic pathways
736	High	Q0JM17	DEAD-box ATP-dependent RNA helicase 56 OS=Oryza sativa subsp. japonica OX=39947 GN=AIP1 PE=1 SV=2		NCBI-viridiplantae	2	1		2	1	1	432	48.6	5.72	4.2	development;metabolic process;regulation of biological process;response to stimulus;transport	cytoplasm;nucleus;spliceosomal complex	catalytic activity;nucleotide binding;protein binding;RNA binding	Pf00270, Pf00271, Pf14617	4326192	OS01G0549700	Os01g0549700; LOC4326192	1	mRNA surveillance pathway; RNA transport; Spliceosome
881	High	P34811	Elongation factor G-1, chloroplastic OS=Glycine max OX=3847 GN=fusA1 PE=3 SV=2	UP-soybean	NCBI-viridiplantae	2	1		1	1	1	787	86.8	5.77	2.35	metabolic process		catalytic activity;nucleotide binding;RNA binding	Pf00009, Pf00679, Pf01926, Pf03144, Pf03764, Pf14492	100797377	GLYMA17G14650	LOC100797377	17
809	High	P35683	Eukaryotic initiation factor 4A-1 OS=Oryza sativa subsp. japonica OX=39947 GN=Os06g0701100 PE=2 SV=2		NCBI-viridiplantae	4	1		1	1	1	414	47.1	5.57	3.06	metabolic process;regulation of biological process	cytoplasm	catalytic activity;nucleotide binding;RNA binding	Pf00270, Pf00271	4341966	OS06G0701100	Os06g0701100; LOC4341966	6	RNA transport
707	High	C7S8C0	Germin-like protein 6 OS=Glycine max OX=3847 GN=100799339 PE=2 SV=1	UP-soybean	NCBI-viridiplantae	4	1		2	1	1	232	25	7.43	2.67		extracellular	metal ion binding	Pf00190, Pf07883, Pf12973	100799339	GLYMA10G31210	LOC100799339	10
765	High	I1MDX5	Glycosyltransferase OS=Glycine max OX=3847 GN=100785521 PE=3 SV=1	UP-soybean	NCBI-viridiplantae	2	1		2	1	1	483	54.4	6.73	5.13	metabolic process		catalytic activity	Pf00201	100785521	GLYMA15G05980	LOC100785521	15
976	High	I1K489	Guanosine nucleotide diphosphate dissociation inhibitor OS=Glycine max OX=3847 GN=GLYMA_05G167800 PE=3 SV=1	UP-soybean	NCBI-viridiplantae	2	1		1	1	1	444	49.6	5.64	0	metabolic process;regulation of biological process;response to stimulus;transport		catalytic activity;enzyme regulator activity	Pf00996	100810943	GLYMA05G30140	LOC100810943	5
950	High	I1L0G2	Histidinol dehydrogenase, chloroplastic OS=Glycine max OX=3847 GN=100793496 PE=3 SV=1	UP-soybean	NCBI-viridiplantae	3	1		1	1	1	473	51.4	6.74	1.95	metabolic process		catalytic activity;metal ion binding;nucleotide binding	Pf00815	100793496	GLYMA09G02960	LOC100793496	9	Metabolic pathways; Biosynthesis of secondary metabolites; Biosynthesis of amino acids; Histidine metabolism
948	High	A0A0P0XHD8	Histone H2B OS=Oryza sativa subsp. japonica OX=39947 GN=Os08g0490900 PE=3 SV=1		NCBI-viridiplantae	4	1		1	1	1	212	23.1	10.35	1.68		chromosome;nucleus	DNA binding;protein binding	Pf00125	4345904	OS08G0490900	Os08g0490900; LOC4345904	8
814	High	Q0IN14	Hsp90 protein, expressed OS=Oryza sativa subsp. japonica OX=39947 GN=Os12g0514500 PE=3 SV=1		NCBI-viridiplantae	1	1		1	1	1	811	91.4	5.33	2.82	metabolic process;response to stimulus	mitochondrion	nucleotide binding;protein binding	Pf00183	4352339	OS12G0514500	Os12g0514500; LOC4352339	12	Protein processing in endoplasmic reticulum; Plant-pathogen interaction
850	High	B0M1A1	Isocitrate lyase OS=Glycine max OX=3847 GN=100789036 PE=2 SV=1	UP-soybean	NCBI-viridiplantae	3	1		1	1	1	576	64.8	7.61	2.45	metabolic process		catalytic activity	Pf00463, Pf13714	100789036	GLYMA06G45950	ICL1	6	Metabolic pathways; Carbon metabolism; Biosynthesis of secondary metabolites; Glyoxylate and dicarboxylate metabolism
528	High	P0C319-2	Isoform Long of Cytochrome b6-f complex subunit 4 OS=Oryza sativa subsp. japonica OX=39947 GN=petD		NCBI-viridiplantae	6	1		4	1	1	174	19	8.12	9	metabolic process	membrane	catalytic activity	Pf00032	3131404		petD
916	High	K7MTC5	Laccase OS=Glycine max OX=3847 GN=100799343 PE=3 SV=1	UP-soybean	NCBI-viridiplantae	2	1		1	1	1	571	64.2	8.41	2.39	metabolic process	extracellular	catalytic activity;metal ion binding	Pf00394, Pf07731, Pf07732	100799343	GLYMA18G41886	LOC100799343	18
945	High	I1KP50	Membrane-anchored ubiquitin-fold protein OS=Glycine max OX=3847 GN=100500090 PE=4 SV=1	UP-soybean	NCBI-viridiplantae	9	1		1	1	1	124	13.8	8.91	1.98		membrane	protein binding	Pf00240, Pf13881	100500090	GLYMA08G01320	LOC100500090	8
878	High	Q6K683	MutT/nudix protein-like OS=Oryza sativa subsp. japonica OX=39947 GN=Os02g0793300 PE=4 SV=1		NCBI-viridiplantae	2	1		1	1	1	776	87.4	5.15	2.14	metabolic process	cytoplasm	catalytic activity	Pf00293	4330987	OS02G0793300	Os02g0793300; LOC4330987	2
865	High	Q8H2T7	NADH dehydrogenase [ubiquinone] flavoprotein 1, mitochondrial OS=Oryza sativa subsp. japonica OX=39947 GN=P0503D09.102 PE=3 SV=1		NCBI-viridiplantae	2	1		1	1	1	504	55.2	8.05	2.76	metabolic process;transport	membrane;mitochondrion	catalytic activity;metal ion binding;nucleotide binding	Pf01512, Pf10531, Pf10589	4344095	OS07G0645400	Os07g0645400; LOC4344095	7	Metabolic pathways; Oxidative phosphorylation
937	High	A0A0R4J5H2	NADH-cytochrome b5 reductase OS=Glycine max OX=3847 GN=100809584 PE=3 SV=1	UP-soybean	NCBI-viridiplantae	3	1		1	1	1	297	33.4	9.33	0	metabolic process	membrane	catalytic activity	Pf00175, Pf00970	100809584	GLYMA15G34620	LOC100809584	15	Amino sugar and nucleotide sugar metabolism
989	High	K7L8F3	Obg-like ATPase 1 OS=Glycine max OX=3847 GN=100500688 PE=3 SV=1	UP-soybean	NCBI-viridiplantae	2	1		1	1	1	420	46	6.55	2.45		cytoplasm	catalytic activity;nucleotide binding	Pf01926, Pf02421, Pf06071	100500688	GLYMA08G25673	LOC100500688	8
800	Medium	Q6ETI3	Os02g0158900 protein OS=Oryza sativa subsp. japonica OX=39947 GN=Os02g0158900 PE=4 SV=1		NCBI-viridiplantae	2	1		2	1	1	421	44.5	5.73	3.52	metabolic process		catalytic activity	Pf00478, Pf00571	4328369	OS02G0158900	Os02g0158900; LOC4328369	2
[truncated: 227 more rows]
